# Supplementary material for: 1-Piperonylpiperazinium 4-chloro­benzoate
Source: Acta Crystallogr Sect E Struct Rep Online. 2014 Feb 12;70(Pt 3):o283–4. doi: 10.1107/S1600536814002037 (PMC3998456; doi:10.1107/S1600536814002037)
Supplement: Supplementary file 1 [file e-70-0o283-sup1.cif]

##############################################################################
#                                                                            #
# This CIF contains the data in a paper accepted for publication in          #
# Acta Crystallographica Section E. It conforms to the requirements of       #
# Notes for Authors for Acta Crystallographica Section E, and has been       #
# peer reviewed under the auspices of the IUCr Commission on Journals.       #
#                                                                            #
# Full details of the Crystallographic Information File format               #
# are given in the paper "The Crystallographic Information File (CIF):       #
# a New Standard Archive File for Crystallography" by S. R. Hall, F. H.      #
# Allen and I. D. Brown [Acta Cryst. (1991), A47, 655-685].                  #
#                                                                            #
# The current version of the core CIF dictionary is obtainable from          #
# ftp://ftp.iucr.org/pub/cif_core.dic.                                       #
#                                                                            #
# Software is freely available for graphical display of the structure(s)     #
# in this CIF. For information consult the CIF software page                 #
# http://www.iucr.org/resources/cif/software.                                #
#                                                                            #
# This file may be used for bona fide research purposes within the           #
# scientific community so long as proper attribution is given to the journal # 
# article from which it was obtained.                                        #
#                                                                            #
##############################################################################
data_I
_audit_creation_method
;
  Olex2 1.2
  (compiled Apr 23 2013 17:54:37, GUI svn.r4466)
;
_journal_date_recd_electronic     2014-01-20
_journal_date_accepted     2014-01-28
_journal_name_full     'Acta Crystallographica, Section E'
_journal_year     2014
_journal_volume     70
_journal_issue      3
_journal_page_first     o283
_journal_page_last     o284
_journal_paper_category     QO
_journal_paper_doi     10.1107/S1600536814002037
_journal_coeditor_code     LH5687
_publ_contact_author_name     'Jasinski, Jerry P.'
_publ_contact_author_address
;
Department of Chemistry
Keene State College
229 Main Street
Keene, New Hampshire 03435, USA
;
_publ_contact_author_email     jjasinski@keene.edu
_publ_contact_author_fax     ?
_publ_contact_author_phone     '603 358-2563'
_publ_section_title
;
1-Piperonylpiperazinium 4-chlorobenzoate
;
loop_
    _publ_author_name
    _publ_author_address
    'Kavitha, Channappa N.'
;
Department of Studies in Chemistry
University of Mysore
Manasagangotri, Mysore 570 006, India
;
    'Kaur, Manpreet'
;
Department of Studies in Chemistry
University of Mysore
Manasagangotri, Mysore 570 006, India
;
    'Anderson, Brian J. '
;
Department of Chemistry
Keene State College
229 Main Street
Keene, NH 03435-2001, USA
;
    'Jasinski, Jerry P.'
;
Department of Chemistry
Keene State College
229 Main Street
Keene, NH 03435-2001, USA
;
    'Yathirajan, H. S.'
;
Department of Studies in Chemistry
University of Mysore
Manasagangotri, Mysore 570 006, India
;
_database_code_depnum_ccdc_archive     'CCDC 984052'
_chemical_name_systematic
;
1-[(1,3-Benzodioxol-5-yl)methyl]piperazin-1-ium 4-chlorobenzoate
;
_chemical_name_common
;
1-Piperonylpiperazinium p-chlorobenzoate
;
_chemical_formula_moiety     'C12 H17 N2 O2 +, C7 H4 Cl O2 -'
_chemical_formula_sum     'C19 H21 Cl N2 O4'
_chemical_formula_iupac     'C12 H17 N2 O2 +, C7 H4 Cl O2 -'
_chemical_formula_weight     376.83
_chemical_melting_point     ?
_shelx_space_group_comment
;
The symmetry employed for this shelxl refinement is uniquely defined
by the following loop, which should always be used as a source of
symmetry information in preference to the above space-group names.
They are only intended as comments.
;
_space_group_crystal_system     monoclinic
_space_group_name_H-M_alt     'P 21/c'
_space_group_name_Hall     '-P 2ybc'
loop_
    _space_group_symop_operation_xyz
    'x, y, z'
    '-x, y+1/2, -z+1/2'
    '-x, -y, -z'
    'x, -y-1/2, z-1/2'
_cell_length_a     16.9967(6)
_cell_length_b     8.5990(3)
_cell_length_c     12.4150(5)
_cell_angle_alpha     90
_cell_angle_beta     90.923(3)
_cell_angle_gamma     90
_cell_volume     1814.27(12)
_cell_formula_units_Z     4
_cell_measurement_reflns_used     5056
_cell_measurement_theta_min     3.1048
_cell_measurement_theta_max     32.7449
_cell_measurement_temperature     173(2)
_exptl_crystal_description     irregular
_exptl_crystal_colour     'light yellow'
_exptl_crystal_size_max     0.48
_exptl_crystal_size_mid     0.26
_exptl_crystal_size_min     0.18
_exptl_crystal_density_diffrn     1.380
_exptl_crystal_density_meas     ?
_exptl_crystal_density_method     ?
_exptl_crystal_F_000     792
_exptl_absorpt_coefficient_mu     0.238
_exptl_absorpt_correction_type     multi-scan
_exptl_absorpt_process_details
;
(CrysAlis PRO and CrysAlis RED; Agilent, 2012)
;
_shelx_estimated_absorpt_T_min     ?
_shelx_estimated_absorpt_T_max     ?
_exptl_absorpt_correction_T_min     0.78668
_exptl_absorpt_correction_T_max     1.00000
_exptl_special_details     ?
_diffrn_ambient_temperature     173(2)
_diffrn_radiation_type     MoK\a
_diffrn_radiation_wavelength     0.71073
_diffrn_measurement_device_type     'Agilent Gemini EOS'
_diffrn_measurement_method     '\w scans'
_diffrn_detector_area_resol_mean     16.0416
_diffrn_reflns_number     22917
_diffrn_reflns_av_R_equivalents     0.0328
_diffrn_reflns_theta_min     3.111
_diffrn_reflns_theta_max     32.819
_diffrn_reflns_theta_full     25.242
_diffrn_measured_fraction_theta_max     0.936
_diffrn_measured_fraction_theta_full     0.998
_diffrn_reflns_limit_h_min     -21
_diffrn_reflns_limit_h_max     25
_diffrn_reflns_limit_k_min     -12
_diffrn_reflns_limit_k_max     12
_diffrn_reflns_limit_l_min     -17
_diffrn_reflns_limit_l_max     18
_refine_special_details     ?
_reflns_number_total     6302
_reflns_number_gt     4472
_reflns_threshold_expression     I>2\s(I)
_refine_ls_structure_factor_coef     Fsqd
_refine_ls_matrix_type     full
_refine_ls_R_factor_all     0.0754
_refine_ls_R_factor_gt     0.0475
_refine_ls_wR_factor_gt     0.1046
_refine_ls_wR_factor_ref     0.1195
_refine_ls_goodness_of_fit_ref     1.035
_refine_ls_restrained_S_all     1.035
_refine_ls_number_reflns     6302
_refine_ls_number_parameters     235
_refine_ls_number_restraints     0
_refine_ls_hydrogen_treatment     constr
_refine_ls_weighting_scheme     calc
_refine_ls_weighting_details
              'w=1/[\s^2^(Fo^2^)+(0.0455P)^2^+0.5274P] where P=(Fo^2^+2Fc^2^)/3'
_atom_sites_solution_hydrogens     mixed
_atom_sites_solution_primary     direct
_atom_sites_solution_secondary     ?
_refine_ls_shift/su_max     0.001
_refine_ls_shift/su_mean     0.000
_refine_diff_density_max     0.295
_refine_diff_density_min     -0.315
_refine_ls_extinction_method     none
_refine_ls_extinction_coef     .
loop_
    _atom_type_symbol
    _atom_type_description
    _atom_type_scat_dispersion_real
    _atom_type_scat_dispersion_imag
    _atom_type_scat_source
    'C' 'C' 0.0033 0.0016
                         'International Tables Vol C Tables 4.2.6.8 and 6.1.1.4'
    'H' 'H' 0.0000 0.0000
                         'International Tables Vol C Tables 4.2.6.8 and 6.1.1.4'
    'Cl' 'Cl' 0.1484 0.1585
                         'International Tables Vol C Tables 4.2.6.8 and 6.1.1.4'
    'N' 'N' 0.0061 0.0033
                         'International Tables Vol C Tables 4.2.6.8 and 6.1.1.4'
    'O' 'O' 0.0106 0.0060
                         'International Tables Vol C Tables 4.2.6.8 and 6.1.1.4'
_computing_data_collection     'CrysAlis PRO (Agilent, 2012)'
_computing_cell_refinement     'CrysAlis PRO (Agilent, 2012)'
_computing_data_reduction     'CrysAlis RED (Agilent, 2012)'
_computing_structure_solution     'SUPERFLIP (Palatinus & Chapuis, 2007)'
_computing_structure_refinement     'SHELXL-2012 (Sheldrick, 2008)'
_computing_molecular_graphics
;XP in SHELXTL (Sheldrick, 2008) in OLEX2 (Dolomanov <i>et al.</i>, 2009)
;
_computing_publication_material     'OLEX2 (Dolomanov <i>et al.</i>, 2009)'
loop_
    _atom_site_type_symbol
    _atom_site_label
    _atom_site_fract_x
    _atom_site_fract_y
    _atom_site_fract_z
    _atom_site_U_iso_or_equiv
    _atom_site_adp_type
    _atom_site_calc_flag
    _atom_site_occupancy
    _atom_site_disorder_assembly
    _atom_site_disorder_group
    O O1A 0.46343(6) 0.65641(14) 0.06488(9) 0.0439(3) Uani d 1 . .
    O O2A 0.55838(7) 0.84302(13) 0.03707(9) 0.0452(3) Uani d 1 . .
    N N1A 0.79257(6) 0.70236(13) 0.30762(9) 0.0280(2) Uani d 1 . .
    N N2A 0.95243(6) 0.60800(13) 0.27472(10) 0.0298(2) Uani d 1 . .
    H H2AA 0.9590 0.5293 0.3218 0.036 Uiso d 1 . .
    H H2AB 0.9978 0.6209 0.2395 0.036 Uiso d 1 . .
    C C1A 0.71612(8) 0.69075(19) 0.35969(12) 0.0360(3) Uani d 1 . .
    H H1AA 0.7072 0.7843 0.4014 0.043 Uiso calc 1 . .
    H H1AB 0.7170 0.6033 0.4090 0.043 Uiso calc 1 . .
    C C2A 0.64927(8) 0.66996(16) 0.27979(11) 0.0301(3) Uani d 1 . .
    C C3A 0.64318(8) 0.77080(16) 0.19132(11) 0.0321(3) Uani d 1 . .
    H H3A 0.6810 0.8466 0.1789 0.039 Uiso calc 1 . .
    C C4A 0.57955(8) 0.75298(16) 0.12438(11) 0.0304(3) Uani d 1 . .
    C C5A 0.49379(11) 0.7623(2) -0.01222(14) 0.0474(4) Uani d 1 . .
    H H5AA 0.4533 0.8355 -0.0346 0.057 Uiso calc 1 . .
    H H5AB 0.5113 0.7063 -0.0753 0.057 Uiso calc 1 . .
    C C6A 0.52267(8) 0.64112(17) 0.14120(11) 0.0312(3) Uani d 1 . .
    C C7A 0.52767(9) 0.54095(18) 0.22546(12) 0.0373(3) Uani d 1 . .
    H H7A 0.4895 0.4654 0.2367 0.045 Uiso calc 1 . .
    C C8A 0.59275(9) 0.55669(18) 0.29434(12) 0.0352(3) Uani d 1 . .
    H H8A 0.5983 0.4885 0.3521 0.042 Uiso calc 1 . .
    C C9A 0.85456(8) 0.73757(16) 0.38737(11) 0.0305(3) Uani d 1 . .
    H H9AA 0.8570 0.6553 0.4408 0.037 Uiso calc 1 . .
    H H9AB 0.8422 0.8340 0.4239 0.037 Uiso calc 1 . .
    C C10A 0.93326(8) 0.75244(15) 0.33388(12) 0.0313(3) Uani d 1 . .
    H H10A 0.9320 0.8395 0.2842 0.038 Uiso calc 1 . .
    H H10B 0.9738 0.7727 0.3880 0.038 Uiso calc 1 . .
    C C11A 0.88861(8) 0.56853(18) 0.19658(12) 0.0349(3) Uani d 1 . .
    H H11A 0.9003 0.4701 0.1621 0.042 Uiso calc 1 . .
    H H11B 0.8854 0.6479 0.1412 0.042 Uiso calc 1 . .
    C C12A 0.81076(8) 0.55708(16) 0.25287(12) 0.0316(3) Uani d 1 . .
    H H12A 0.7695 0.5336 0.2005 0.038 Uiso calc 1 . .
    H H12B 0.8129 0.4730 0.3049 0.038 Uiso calc 1 . .
    Cl Cl1B 0.33436(2) 0.68123(5) 0.27279(3) 0.04524(12) Uani d 1 . .
    O O1B 0.02434(6) 0.65334(11) 0.59960(8) 0.0335(2) Uani d 1 . .
    O O2B 0.07906(6) 0.87721(13) 0.65085(9) 0.0411(3) Uani d 1 . .
    C C1B 0.14214(7) 0.73384(14) 0.51518(10) 0.0255(2) Uani d 1 . .
    C C2B 0.21013(8) 0.82354(16) 0.52310(12) 0.0308(3) Uani d 1 . .
    H H2B 0.2152 0.8966 0.5780 0.037 Uiso calc 1 . .
    C C3B 0.27034(8) 0.80532(16) 0.45013(12) 0.0339(3) Uani d 1 . .
    H H3B 0.3161 0.8642 0.4562 0.041 Uiso calc 1 . .
    C C4B 0.26105(8) 0.69800(16) 0.36822(11) 0.0310(3) Uani d 1 . .
    C C5B 0.19465(8) 0.60586(16) 0.35906(11) 0.0311(3) Uani d 1 . .
    H H5B 0.1897 0.5333 0.3038 0.037 Uiso calc 1 . .
    C C6B 0.13543(8) 0.62363(15) 0.43395(11) 0.0284(3) Uani d 1 . .
    H H6B 0.0909 0.5610 0.4296 0.034 Uiso calc 1 . .
    C C7B 0.07682(8) 0.75601(15) 0.59450(11) 0.0275(3) Uani d 1 . .
loop_
    _atom_site_aniso_label
    _atom_site_aniso_U_11
    _atom_site_aniso_U_22
    _atom_site_aniso_U_33
    _atom_site_aniso_U_12
    _atom_site_aniso_U_13
    _atom_site_aniso_U_23
    O1A 0.0290(5) 0.0598(7) 0.0426(6) -0.0056(5) -0.0065(4) 0.0000(5)
    O2A 0.0446(6) 0.0445(6) 0.0461(6) -0.0058(5) -0.0140(5) 0.0112(5)
    N1A 0.0247(5) 0.0295(5) 0.0297(6) 0.0009(4) -0.0029(4) -0.0040(4)
    N2A 0.0248(5) 0.0248(5) 0.0398(6) 0.0004(4) -0.0013(4) 0.0035(5)
    C1A 0.0289(7) 0.0482(9) 0.0310(7) 0.0017(6) 0.0001(5) -0.0022(6)
    C2A 0.0243(6) 0.0350(7) 0.0311(6) 0.0031(5) 0.0028(5) -0.0031(5)
    C3A 0.0278(6) 0.0295(7) 0.0391(7) -0.0028(5) 0.0005(5) -0.0004(5)
    C4A 0.0292(6) 0.0292(6) 0.0328(7) 0.0029(5) 0.0012(5) -0.0007(5)
    C5A 0.0497(10) 0.0517(10) 0.0403(8) -0.0057(8) -0.0118(7) -0.0001(7)
    C6A 0.0226(6) 0.0374(7) 0.0337(7) 0.0002(5) 0.0022(5) -0.0067(6)
    C7A 0.0312(7) 0.0422(8) 0.0387(8) -0.0097(6) 0.0072(6) -0.0005(6)
    C8A 0.0341(7) 0.0399(8) 0.0317(7) -0.0015(6) 0.0058(5) 0.0035(6)
    C9A 0.0309(7) 0.0293(6) 0.0310(6) 0.0010(5) -0.0055(5) -0.0025(5)
    C10A 0.0287(6) 0.0239(6) 0.0411(7) -0.0019(5) -0.0072(5) -0.0013(5)
    C11A 0.0304(7) 0.0355(7) 0.0385(7) 0.0033(5) -0.0030(6) -0.0084(6)
    C12A 0.0276(6) 0.0276(6) 0.0393(7) -0.0002(5) -0.0049(5) -0.0056(5)
    Cl1B 0.0359(2) 0.0490(2) 0.0512(2) -0.00034(16) 0.01216(16) 0.00508(18)
    O1B 0.0296(5) 0.0288(5) 0.0421(6) -0.0036(4) 0.0024(4) 0.0014(4)
    O2B 0.0365(6) 0.0362(5) 0.0509(6) -0.0063(4) 0.0073(5) -0.0127(5)
    C1B 0.0249(6) 0.0224(6) 0.0289(6) 0.0012(4) -0.0045(5) 0.0052(5)
    C2B 0.0282(6) 0.0271(6) 0.0369(7) -0.0019(5) -0.0059(5) -0.0003(5)
    C3B 0.0250(6) 0.0303(7) 0.0463(8) -0.0035(5) -0.0036(5) 0.0042(6)
    C4B 0.0248(6) 0.0321(7) 0.0362(7) 0.0033(5) 0.0005(5) 0.0084(5)
    C5B 0.0299(6) 0.0313(7) 0.0322(7) 0.0020(5) -0.0043(5) -0.0003(5)
    C6B 0.0240(6) 0.0281(6) 0.0330(7) -0.0018(5) -0.0052(5) 0.0030(5)
    C7B 0.0261(6) 0.0253(6) 0.0309(6) 0.0024(5) -0.0046(5) 0.0031(5)
_geom_special_details
;
 All esds (except the esd in the dihedral angle between two l.s. planes)
 are estimated using the full covariance matrix.  The cell esds are taken
 into account individually in the estimation of esds in distances, angles
 and torsion angles; correlations between esds in cell parameters are only
 used when they are defined by crystal symmetry.  An approximate (isotropic)
 treatment of cell esds is used for estimating esds involving l.s. planes.
;
loop_
    _geom_bond_atom_site_label_1
    _geom_bond_atom_site_label_2
    _geom_bond_site_symmetry_2
    _geom_bond_distance
    _geom_bond_publ_flag
    O1A C5A . 1.424(2) ?
    O1A C6A . 1.3777(17) ?
    O2A C4A . 1.3753(17) ?
    O2A C5A . 1.4281(19) ?
    N1A C1A . 1.4640(17) ?
    N1A C9A . 1.4658(16) ?
    N1A C12A . 1.4578(17) ?
    N2A H2AA . 0.9000 ?
    N2A H2AB . 0.9000 ?
    N2A C10A . 1.4818(17) ?
    N2A C11A . 1.4829(18) ?
    C1A H1AA . 0.9700 ?
    C1A H1AB . 0.9700 ?
    C1A C2A . 1.5069(19) ?
    C2A C3A . 1.4019(19) ?
    C2A C8A . 1.382(2) ?
    C3A H3A . 0.9300 ?
    C3A C4A . 1.3619(19) ?
    C4A C6A . 1.3820(19) ?
    C5A H5AA . 0.9700 ?
    C5A H5AB . 0.9700 ?
    C6A C7A . 1.357(2) ?
    C7A H7A . 0.9300 ?
    C7A C8A . 1.394(2) ?
    C8A H8A . 0.9300 ?
    C9A H9AA . 0.9700 ?
    C9A H9AB . 0.9700 ?
    C9A C10A . 1.508(2) ?
    C10A H10A . 0.9700 ?
    C10A H10B . 0.9700 ?
    C11A H11A . 0.9700 ?
    C11A H11B . 0.9700 ?
    C11A C12A . 1.510(2) ?
    C12A H12A . 0.9700 ?
    C12A H12B . 0.9700 ?
    Cl1B C4B . 1.7391(14) ?
    O1B C7B . 1.2573(16) ?
    O2B C7B . 1.2554(16) ?
    C1B C2B . 1.3916(18) ?
    C1B C6B . 1.3873(18) ?
    C1B C7B . 1.5079(18) ?
    C2B H2B . 0.9300 ?
    C2B C3B . 1.386(2) ?
    C3B H3B . 0.9300 ?
    C3B C4B . 1.380(2) ?
    C4B C5B . 1.382(2) ?
    C5B H5B . 0.9300 ?
    C5B C6B . 1.3896(19) ?
    C6B H6B . 0.9300 ?
loop_
    _geom_angle_atom_site_label_1
    _geom_angle_atom_site_label_2
    _geom_angle_atom_site_label_3
    _geom_angle_site_symmetry_1
    _geom_angle_site_symmetry_3
    _geom_angle
    _geom_angle_publ_flag
    C6A O1A C5A . . 104.75(11) ?
    C4A O2A C5A . . 104.70(12) ?
    C1A N1A C9A . . 110.44(11) ?
    C12A N1A C1A . . 110.11(11) ?
    C12A N1A C9A . . 109.66(10) ?
    H2AA N2A H2AB . . 108.1 ?
    C10A N2A H2AA . . 109.5 ?
    C10A N2A H2AB . . 109.5 ?
    C10A N2A C11A . . 110.60(10) ?
    C11A N2A H2AA . . 109.5 ?
    C11A N2A H2AB . . 109.5 ?
    N1A C1A H1AA . . 109.1 ?
    N1A C1A H1AB . . 109.1 ?
    N1A C1A C2A . . 112.49(11) ?
    H1AA C1A H1AB . . 107.8 ?
    C2A C1A H1AA . . 109.1 ?
    C2A C1A H1AB . . 109.1 ?
    C3A C2A C1A . . 119.20(13) ?
    C8A C2A C1A . . 121.06(13) ?
    C8A C2A C3A . . 119.71(13) ?
    C2A C3A H3A . . 121.4 ?
    C4A C3A C2A . . 117.16(13) ?
    C4A C3A H3A . . 121.4 ?
    O2A C4A C6A . . 109.64(12) ?
    C3A C4A O2A . . 127.79(13) ?
    C3A C4A C6A . . 122.46(13) ?
    O1A C5A O2A . . 107.89(12) ?
    O1A C5A H5AA . . 110.1 ?
    O1A C5A H5AB . . 110.1 ?
    O2A C5A H5AA . . 110.1 ?
    O2A C5A H5AB . . 110.1 ?
    H5AA C5A H5AB . . 108.4 ?
    O1A C6A C4A . . 109.57(13) ?
    C7A C6A O1A . . 128.82(13) ?
    C7A C6A C4A . . 121.54(13) ?
    C6A C7A H7A . . 121.6 ?
    C6A C7A C8A . . 116.78(13) ?
    C8A C7A H7A . . 121.6 ?
    C2A C8A C7A . . 122.33(14) ?
    C2A C8A H8A . . 118.8 ?
    C7A C8A H8A . . 118.8 ?
    N1A C9A H9AA . . 109.5 ?
    N1A C9A H9AB . . 109.5 ?
    N1A C9A C10A . . 110.67(11) ?
    H9AA C9A H9AB . . 108.1 ?
    C10A C9A H9AA . . 109.5 ?
    C10A C9A H9AB . . 109.5 ?
    N2A C10A C9A . . 110.53(11) ?
    N2A C10A H10A . . 109.5 ?
    N2A C10A H10B . . 109.5 ?
    C9A C10A H10A . . 109.5 ?
    C9A C10A H10B . . 109.5 ?
    H10A C10A H10B . . 108.1 ?
    N2A C11A H11A . . 109.6 ?
    N2A C11A H11B . . 109.6 ?
    N2A C11A C12A . . 110.45(12) ?
    H11A C11A H11B . . 108.1 ?
    C12A C11A H11A . . 109.6 ?
    C12A C11A H11B . . 109.6 ?
    N1A C12A C11A . . 110.74(11) ?
    N1A C12A H12A . . 109.5 ?
    N1A C12A H12B . . 109.5 ?
    C11A C12A H12A . . 109.5 ?
    C11A C12A H12B . . 109.5 ?
    H12A C12A H12B . . 108.1 ?
    C2B C1B C7B . . 120.21(12) ?
    C6B C1B C2B . . 119.24(12) ?
    C6B C1B C7B . . 120.56(11) ?
    C1B C2B H2B . . 119.6 ?
    C3B C2B C1B . . 120.80(13) ?
    C3B C2B H2B . . 119.6 ?
    C2B C3B H3B . . 120.7 ?
    C4B C3B C2B . . 118.69(13) ?
    C4B C3B H3B . . 120.7 ?
    C3B C4B Cl1B . . 118.85(11) ?
    C3B C4B C5B . . 121.83(13) ?
    C5B C4B Cl1B . . 119.31(11) ?
    C4B C5B H5B . . 120.6 ?
    C4B C5B C6B . . 118.77(13) ?
    C6B C5B H5B . . 120.6 ?
    C1B C6B C5B . . 120.64(12) ?
    C1B C6B H6B . . 119.7 ?
    C5B C6B H6B . . 119.7 ?
    O1B C7B C1B . . 118.33(12) ?
    O2B C7B O1B . . 124.75(13) ?
    O2B C7B C1B . . 116.92(12) ?
loop_
    _geom_torsion_atom_site_label_1
    _geom_torsion_atom_site_label_2
    _geom_torsion_atom_site_label_3
    _geom_torsion_atom_site_label_4
    _geom_torsion_site_symmetry_1
    _geom_torsion_site_symmetry_2
    _geom_torsion_site_symmetry_3
    _geom_torsion_site_symmetry_4
    _geom_torsion
    _geom_torsion_publ_flag
    O1A C6A C7A C8A . . . . -176.43(14) ?
    O2A C4A C6A O1A . . . . 0.07(16) ?
    O2A C4A C6A C7A . . . . -177.15(13) ?
    N1A C1A C2A C3A . . . . -49.87(18) ?
    N1A C1A C2A C8A . . . . 132.26(14) ?
    N1A C9A C10A N2A . . . . -57.53(14) ?
    N2A C11A C12A N1A . . . . 57.83(15) ?
    C1A N1A C9A C10A . . . . -179.02(11) ?
    C1A N1A C12A C11A . . . . 178.69(11) ?
    C1A C2A C3A C4A . . . . -176.59(13) ?
    C1A C2A C8A C7A . . . . 175.95(13) ?
    C2A C3A C4A O2A . . . . 175.68(13) ?
    C2A C3A C4A C6A . . . . 0.0(2) ?
    C3A C2A C8A C7A . . . . -1.9(2) ?
    C3A C4A C6A O1A . . . . 176.46(13) ?
    C3A C4A C6A C7A . . . . -0.8(2) ?
    C4A O2A C5A O1A . . . . 18.16(18) ?
    C4A C6A C7A C8A . . . . 0.2(2) ?
    C5A O1A C6A C4A . . . . 11.18(16) ?
    C5A O1A C6A C7A . . . . -171.86(16) ?
    C5A O2A C4A C3A . . . . 172.60(15) ?
    C5A O2A C4A C6A . . . . -11.25(16) ?
    C6A O1A C5A O2A . . . . -18.11(17) ?
    C6A C7A C8A C2A . . . . 1.1(2) ?
    C8A C2A C3A C4A . . . . 1.3(2) ?
    C9A N1A C1A C2A . . . . 174.49(12) ?
    C9A N1A C12A C11A . . . . -59.59(14) ?
    C10A N2A C11A C12A . . . . -55.32(15) ?
    C11A N2A C10A C9A . . . . 55.29(14) ?
    C12A N1A C1A C2A . . . . -64.26(15) ?
    C12A N1A C9A C10A . . . . 59.46(14) ?
    Cl1B C4B C5B C6B . . . . -178.09(10) ?
    C1B C2B C3B C4B . . . . 1.0(2) ?
    C2B C1B C6B C5B . . . . -2.03(19) ?
    C2B C1B C7B O1B . . . . -165.32(12) ?
    C2B C1B C7B O2B . . . . 14.80(18) ?
    C2B C3B C4B Cl1B . . . . 177.00(10) ?
    C2B C3B C4B C5B . . . . -1.9(2) ?
    C3B C4B C5B C6B . . . . 0.8(2) ?
    C4B C5B C6B C1B . . . . 1.22(19) ?
    C6B C1B C2B C3B . . . . 0.89(19) ?
    C6B C1B C7B O1B . . . . 14.36(18) ?
    C6B C1B C7B O2B . . . . -165.52(12) ?
    C7B C1B C2B C3B . . . . -179.42(12) ?
    C7B C1B C6B C5B . . . . 178.29(11) ?
loop_
    _geom_hbond_atom_site_label_D
    _geom_hbond_atom_site_label_H
    _geom_hbond_atom_site_label_A
    _geom_hbond_site_symmetry_A
    _geom_hbond_distance_DH
    _geom_hbond_distance_HA
    _geom_hbond_distance_DA
    _geom_hbond_angle_DHA
    N2A H2AA O1B 3_666 0.90 1.87 2.7606(15) 170.9
    N2A H2AB O2B 4_675 0.90 1.78 2.6684(16) 168.9
    C10A H10A O2B 3_676 0.97 2.57 3.1974(17) 122.2
_shelx_hkl_checksum     78064
_shelx_res_checksum     43250
_iucr_refine_instructions_details
;
TITL HSY-616 in P21/a #14 P21/c
CELL 0.71073 16.9967 8.599 12.415 90 90.923 90
ZERR 4 0.0006 0.0003 0.0005 0 0.003 0
LATT 1
SYMM -X,0.5+Y,0.5-Z
SFAC C H Cl N O
UNIT 76 84 4 8 16
EQIV $1 1-X,1-Y,1-Z
EQIV $2 1+X,1.5-Y,-0.5+Z
EQIV $3 1-X,2-Y,1-Z
L.S. 100
PLAN  -20
HTAB N2A O1B_$1
HTAB N2A O1B_$2
HTAB N2A O2B_$2
HTAB C10A O1B_$2
HTAB C10A O2B_$3
BOND $H
more -1
fmap 2
acta
CONF
REM <HKL>H:/Prof.Yathirajan%202013/HSY-616/Olex2-HSY-616-jpj/HSY-616-mk/HSY-61
REM 6-mk-p21-c/HSY-616-revised-mk/HSY-616.hkl</HKL>
WGHT    0.045454    0.527372
FVAR       4.78804
O1A   5    0.463430    0.656414    0.064876    11.00000    0.02902    0.05984 =
         0.04260   -0.00001   -0.00647   -0.00565
O2A   5    0.558378    0.843019    0.037067    11.00000    0.04463    0.04451 =
         0.04605    0.01122   -0.01400   -0.00583
N1A   4    0.792567    0.702365    0.307622    11.00000    0.02467    0.02952 =
         0.02968   -0.00397   -0.00292    0.00089
N2A   4    0.952428    0.608000    0.274721    11.00000    0.02477    0.02483 =
         0.03979    0.00354   -0.00129    0.00039
AFIX   3
H2AA  2    0.958958    0.529300    0.321811    11.00000   -1.20000
H2AB  2    0.997838    0.620950    0.239521    11.00000   -1.20000
AFIX   0
C1A   1    0.716122    0.690746    0.359694    11.00000    0.02886    0.04816 =
         0.03098   -0.00223    0.00006    0.00166
AFIX  23
H1AA  2    0.707182    0.784255    0.401449    11.00000   -1.20000
H1AB  2    0.716986    0.603261    0.409022    11.00000   -1.20000
AFIX   0
C2A   1    0.649273    0.669958    0.279792    11.00000    0.02435    0.03498 =
         0.03112   -0.00314    0.00283    0.00307
C3A   1    0.643177    0.770798    0.191325    11.00000    0.02776    0.02950 =
         0.03913   -0.00039    0.00047   -0.00277
AFIX  43
H3A   2    0.680970    0.846632    0.178881    11.00000   -1.20000
AFIX   0
C4A   1    0.579554    0.752975    0.124382    11.00000    0.02920    0.02923 =
         0.03277   -0.00073    0.00125    0.00289
C5A   1    0.493792    0.762314   -0.012223    11.00000    0.04974    0.05173 =
         0.04027   -0.00010   -0.01181   -0.00568
AFIX  23
H5AA  2    0.453297    0.835530   -0.034564    11.00000   -1.20000
H5AB  2    0.511258    0.706303   -0.075304    11.00000   -1.20000
AFIX   0
C6A   1    0.522668    0.641122    0.141199    11.00000    0.02258    0.03742 =
         0.03368   -0.00675    0.00220    0.00020
C7A   1    0.527667    0.540948    0.225463    11.00000    0.03119    0.04223 =
         0.03868   -0.00053    0.00717   -0.00971
AFIX  43
H7A   2    0.489507    0.465423    0.236724    11.00000   -1.20000
AFIX   0
C8A   1    0.592752    0.556686    0.294339    11.00000    0.03415    0.03995 =
         0.03174    0.00345    0.00582   -0.00151
AFIX  43
H8A   2    0.598340    0.488548    0.352130    11.00000   -1.20000
AFIX   0
C9A   1    0.854562    0.737571    0.387371    11.00000    0.03093    0.02929 =
         0.03098   -0.00254   -0.00555    0.00105
AFIX  23
H9AA  2    0.857028    0.655335    0.440799    11.00000   -1.20000
H9AB  2    0.842201    0.833993    0.423949    11.00000   -1.20000
AFIX   0
C10A  1    0.933262    0.752436    0.333879    11.00000    0.02873    0.02394 =
         0.04107   -0.00134   -0.00718   -0.00185
AFIX  23
H10A  2    0.931988    0.839492    0.284195    11.00000   -1.20000
H10B  2    0.973758    0.772659    0.388020    11.00000   -1.20000
AFIX   0
C11A  1    0.888614    0.568531    0.196577    11.00000    0.03043    0.03552 =
         0.03855   -0.00841   -0.00300    0.00335
AFIX  23
H11A  2    0.900327    0.470143    0.162144    11.00000   -1.20000
H11B  2    0.885426    0.647916    0.141170    11.00000   -1.20000
AFIX   0
C12A  1    0.810760    0.557083    0.252865    11.00000    0.02764    0.02756 =
         0.03928   -0.00562   -0.00490   -0.00024
AFIX  23
H12A  2    0.769459    0.533648    0.200527    11.00000   -1.20000
H12B  2    0.812873    0.473017    0.304929    11.00000   -1.20000
AFIX   0
CL1B  3    0.334363    0.681228    0.272793    11.00000    0.03589    0.04902 =
         0.05118    0.00508    0.01216   -0.00034
O1B   5    0.024342    0.653342    0.599601    11.00000    0.02960    0.02876 =
         0.04211    0.00138    0.00236   -0.00365
O2B   5    0.079060    0.877207    0.650847    11.00000    0.03651    0.03617 =
         0.05086   -0.01266    0.00728   -0.00630
C1B   1    0.142136    0.733844    0.515179    11.00000    0.02488    0.02238 =
         0.02894    0.00519   -0.00453    0.00125
C2B   1    0.210131    0.823536    0.523098    11.00000    0.02822    0.02707 =
         0.03693   -0.00025   -0.00588   -0.00190
AFIX  43
H2B   2    0.215249    0.896586    0.578004    11.00000   -1.20000
AFIX   0
C3B   1    0.270339    0.805321    0.450128    11.00000    0.02503    0.03029 =
         0.04628    0.00415   -0.00357   -0.00355
AFIX  43
H3B   2    0.316077    0.864238    0.456247    11.00000   -1.20000
AFIX   0
C4B   1    0.261049    0.698001    0.368216    11.00000    0.02480    0.03209 =
         0.03616    0.00835    0.00053    0.00327
C5B   1    0.194654    0.605861    0.359061    11.00000    0.02986    0.03125 =
         0.03217   -0.00032   -0.00430    0.00196
AFIX  43
H5B   2    0.189701    0.533317    0.303809    11.00000   -1.20000
AFIX   0
C6B   1    0.135433    0.623627    0.433950    11.00000    0.02405    0.02811 =
         0.03297    0.00295   -0.00522   -0.00179
AFIX  43
H6B   2    0.090877    0.561026    0.429571    11.00000   -1.20000
AFIX   0
C7B   1    0.076819    0.756010    0.594501    11.00000    0.02611    0.02531 =
         0.03091    0.00309   -0.00462    0.00245
HKLF 4 1 0 0 1 0 -1 0 1 0 0
REM  HSY-616 in P21/a #14 P21/c
REM R1 =  0.0475 for    4472 Fo > 4sig(Fo)  and  0.0754 for all    6302 data
REM    235 parameters refined using      0 restraints
END
WGHT      0.0457      0.5898
REM Highest difference peak  0.295,  deepest hole -0.315,  1-sigma level  0.046
Q1    1   0.5495  0.6991  0.1396  11.00000  0.05    0.30
Q2    1   0.1798  0.7523  0.5249  11.00000  0.05    0.27
Q3    1   0.9005  0.7267  0.3683  11.00000  0.05    0.27
Q4    1   0.6810  0.6707  0.3167  11.00000  0.05    0.27
Q5    1   0.1632  0.6556  0.3840  11.00000  0.05    0.26
Q6    1   0.8506  0.5744  0.2224  11.00000  0.05    0.25
Q7    1   0.2508  0.7630  0.4027  11.00000  0.05    0.25
Q8    1   0.2210  0.6802  0.3619  11.00000  0.05    0.24
Q9    1   0.2469  0.7772  0.5023  11.00000  0.05    0.24
Q10   1   0.2349  0.8334  0.4664  11.00000  0.05    0.24
Q11   1   0.5701  0.5470  0.2447  11.00000  0.05    0.23
Q12   1   0.6082  0.7737  0.1594  11.00000  0.05    0.23
Q13   1   0.2335  0.6392  0.3843  11.00000  0.05    0.22
Q14   1   0.1177  0.7381  0.5635  11.00000  0.05    0.22
Q15   1   0.6297  0.5972  0.2733  11.00000  0.05    0.22
Q16   1   0.5327  0.5797  0.1769  11.00000  0.05    0.22
Q17   1   0.3120  0.5856  0.2450  11.00000  0.05    0.22
Q18   1   0.1313  0.6955  0.4725  11.00000  0.05    0.21
Q19   1   0.5262  0.6104  0.1974  11.00000  0.05    0.21
Q20   1   0.2699  0.7108  0.4341  11.00000  0.05    0.20
;
