# Supplementary material for: 1-Piperonylpiperazinium 4-chloro­benzoate
Source: Acta Crystallogr Sect E Struct Rep Online. 2014 Feb 12;70(Pt 3):o283–4. doi: 10.1107/S1600536814002037 (PMC3998456; doi:10.1107/S1600536814002037)
Supplement: Supplementary file 2 [file e-70-0o283-Isup2.hkl]

#
# h,k,l, Fc-squared, Fo-squared, sigma(Fo-squared), status flag
#
data_I
_shelx_refln_list_code          4
_shelx_F_calc_maximum      208.76
_exptl_crystal_F_000       792.00
_reflns_d_resolution_high  0.6557

loop_
 _space_group_symop_operation_xyz
 'x, y, z'
 '-x, y+1/2, -z+1/2'
 '-x, -y, -z'
 'x, -y-1/2, z-1/2'

_cell_length_a    16.9967
_cell_length_b     8.5990
_cell_length_c    12.4150
_cell_angle_alpha  90.000
_cell_angle_beta   90.923
_cell_angle_gamma  90.000

_shelx_F_squared_multiplier     1.000

loop_
 _refln_index_h
 _refln_index_k
 _refln_index_l
 _refln_F_squared_calc
 _refln_F_squared_meas
 _refln_F_squared_sigma
 _refln_observed_status
   3   0   0       2947.23       2884.65        21.02 o
   4   0   0         31.70         31.25         4.00 o
   5   0   0       2837.96       2733.46        75.23 o
   6   0   0       1271.53       1284.82        32.99 o
   7   0   0       2512.16       2600.73        24.37 o
   8   0   0       2090.51       2213.11        24.02 o
   9   0   0        513.92        473.30        20.51 o
  10   0   0        852.77        863.03        29.09 o
  11   0   0         16.46         24.23         4.40 o
  12   0   0          1.58          2.45         2.85 o
  13   0   0       1185.65       1171.98        26.42 o
  14   0   0        525.60        525.79        20.72 o
  15   0   0       3284.55       3259.96        96.50 o
  16   0   0        671.55        694.90        23.36 o
  17   0   0        154.57        163.34        12.08 o
  18   0   0        238.43        225.50        14.56 o
  19   0   0         20.18         12.72         5.42 o
  20   0   0         20.88         20.16         6.09 o
  21   0   0         35.93         48.83         8.17 o
  22   0   0         40.23         55.80        14.26 o
  23   0   0          7.57         13.56         8.98 o
  24   0   0          4.49         16.34         9.55 o
   2   1   0       1598.67       1786.75        14.00 o
   3   1   0       2994.71       3026.62        22.18 o
   4   1   0       3613.85       3879.45        48.55 o
   5   1   0         90.26         90.43         2.86 o
   6   1   0        245.57        268.42         5.40 o
   7   1   0        142.07        125.94         4.53 o
   8   1   0        903.66        828.02         9.80 o
   9   1   0        334.42        387.78         7.21 o
  10   1   0         69.01         75.80         6.60 o
  11   1   0         91.67         96.30         7.20 o
  12   1   0          4.30         10.30         2.34 o
  13   1   0       1629.58       1712.95        22.57 o
  14   1   0         21.34         27.33         3.54 o
  15   1   0          1.81          0.05         2.75 o
  16   1   0       2698.81       2642.62        36.41 o
  17   1   0         10.95         22.75         4.25 o
  18   1   0          0.12         -2.83         3.55 o
  19   1   0         60.76         59.52         7.52 o
  20   1   0         96.51        104.22         8.91 o
  21   1   0        152.18        164.18        11.69 o
  22   1   0          1.42          4.37         3.97 o
  23   1   0         62.01         65.49         8.43 o
  24   1   0         17.49         11.32         5.77 o
   0   2   0      43582.04      42480.26       125.99 o
   1   2   0        505.36        456.94         4.44 o
   2   2   0        837.23        896.24         6.45 o
   3   2   0       1601.22       1636.70        18.58 o
   4   2   0          0.51          2.13         0.77 o
   5   2   0       1816.82       1801.52        16.54 o
   6   2   0        481.50        470.22         5.80 o
   7   2   0         76.12         66.00         2.66 o
   8   2   0          9.97          1.50         1.92 o
   9   2   0         90.43         87.27         3.56 o
  10   2   0       1788.73       1825.93        16.04 o
  11   2   0         19.15         13.77         2.08 o
  12   2   0        340.27        350.94         9.91 o
  13   2   0         53.53         62.72         6.96 o
  14   2   0       1951.67       1917.32        37.50 o
  15   2   0        423.45        396.01        14.35 o
  16   2   0        150.14        159.95        10.82 o
  17   2   0        501.57        494.38        17.22 o
  18   2   0          1.42          7.64         4.09 o
  19   2   0          8.18         11.56         4.29 o
  20   2   0         11.31         12.91         4.52 o
  21   2   0         18.87         11.92         4.20 o
  22   2   0         22.30         26.61         5.57 o
  23   2   0          1.95          5.72         3.98 o
  24   2   0          5.25          0.20         3.38 o
   1   3   0         12.31         21.28         1.62 o
   2   3   0        146.24        150.30         3.21 o
   3   3   0          0.28          3.40         0.61 o
   4   3   0         91.13         81.56         2.37 o
   5   3   0        297.56        298.30         4.66 o
   6   3   0        646.32        828.89        12.72 o
   7   3   0          4.97          0.85         1.23 o
   8   3   0          0.44          0.54         1.36 o
   9   3   0        328.36        362.25         7.62 o
  10   3   0         13.97         24.30         2.59 o
  11   3   0         43.71         51.11         3.41 o
  12   3   0         22.32         26.08         2.83 o
  13   3   0        612.88        612.27        13.58 o
  14   3   0        252.65        269.87         8.68 o
  15   3   0        239.32        247.14        11.90 o
  16   3   0         22.12         25.68         5.04 o
  17   3   0        172.18        174.99         9.19 o
  18   3   0         38.45         41.04         4.33 o
  19   3   0         36.07         31.48         3.97 o
  20   3   0         14.03         18.27         4.20 o
  21   3   0          0.01         -0.65         3.42 o
  22   3   0          3.51          7.24         3.72 o
  23   3   0         12.84          6.13         3.59 o
  24   3   0          2.38         15.40         6.42 o
   0   4   0        422.85        441.39         6.60 o
   1   4   0        248.74        255.72         4.74 o
   2   4   0        658.75        678.41         7.52 o
   3   4   0        170.74        161.92         3.04 o
   4   4   0        488.83        535.36         6.84 o
   5   4   0          1.29          0.78         0.82 o
   6   4   0        125.00        161.55         3.87 o
   7   4   0          8.21         12.09         1.71 o
   8   4   0        260.94        275.47         6.83 o
   9   4   0        616.91        590.02         8.97 o
  10   4   0         23.03         26.17         2.33 o
  11   4   0         82.41         59.00         3.45 o
  12   4   0        389.45        383.18         8.58 o
  13   4   0          9.93          6.90         1.99 o
  14   4   0        594.04        595.17        11.56 o
  15   4   0          0.73          2.06         2.83 o
  16   4   0         13.05         10.34         3.05 o
  17   4   0          0.60          1.65         2.87 o
  18   4   0          2.73         -0.46         3.10 o
  19   4   0         21.66         17.33         3.51 o
  20   4   0          0.70         -3.46         3.80 o
  21   4   0         30.50         34.37         5.32 o
  22   4   0          2.12         -4.11         4.11 o
  23   4   0         39.17         42.49         5.68 o
  24   4   0          5.40          0.36         7.23 o
   1   5   0       2063.94       2074.56        22.01 o
   2   5   0          2.30          4.02         0.83 o
   3   5   0        414.34        439.40         6.30 o
   4   5   0          1.45         -0.19         0.74 o
   5   5   0          0.36          0.43         1.02 o
   6   5   0        283.56        309.83         5.90 o
   7   5   0        221.75        212.22         4.61 o
   8   5   0         24.94         20.45         1.95 o
   9   5   0          0.04          1.63         1.33 o
  10   5   0        275.44        294.95         7.41 o
  11   5   0         63.60         49.97         3.13 o
  12   5   0         16.36         10.48         1.89 o
  13   5   0        204.22        198.83         6.28 o
  14   5   0        230.87        215.87         8.51 o
  15   5   0         18.37         31.75         4.60 o
  16   5   0        104.71         94.29         6.18 o
  17   5   0          0.02          0.47         3.13 o
  18   5   0         52.39         56.65         5.93 o
  19   5   0         10.07          0.03         3.00 o
  20   5   0         70.38         86.83         9.15 o
  21   5   0         24.33         12.87         4.89 o
  22   5   0         79.72        103.32        11.12 o
  23   5   0         35.36         29.97         9.85 o
   0   6   0        127.68         97.77         3.96 o
   1   6   0       1439.35       1420.57        29.41 o
   2   6   0        224.58        229.77         4.59 o
   3   6   0        901.77        913.22         9.48 o
   4   6   0        768.20        854.99        14.69 o
   5   6   0          0.02         -0.39         1.35 o
   6   6   0        609.51        579.65         7.98 o
   7   6   0          2.55          2.18         0.75 o
   8   6   0          2.10          5.85         1.55 o
   9   6   0       1239.36       1282.49        16.01 o
  10   6   0        156.33        179.35         6.18 o
  11   6   0        182.75        164.45         7.28 o
  12   6   0         16.46         15.06         3.44 o
  13   6   0         27.06         21.45         3.20 o
  14   6   0        247.56        223.17         8.88 o
  15   6   0         35.92         31.68         4.34 o
  16   6   0        322.49        353.96        11.86 o
  17   6   0         63.44         84.00         7.32 o
  18   6   0        133.67        170.32        10.28 o
  19   6   0          4.26          6.00         3.78 o
  20   6   0         23.10         22.99         6.82 o
  21   6   0          2.89         10.70         4.68 o
  22   6   0         47.77         47.13         9.06 o
   1   7   0         56.36         48.46         3.03 o
   2   7   0        477.43        469.95        15.58 o
   3   7   0         17.79         21.33         2.66 o
   4   7   0        576.55        557.52        10.22 o
   5   7   0          4.86          2.38         2.13 o
   6   7   0         99.98        111.87         4.91 o
   7   7   0        119.46        113.24         4.59 o
   8   7   0          7.96          7.99         1.69 o
   9   7   0        142.98        136.81         6.51 o
  10   7   0        317.59        326.51        10.96 o
  11   7   0        248.07        250.48         9.06 o
  12   7   0          8.43          4.85         4.84 o
  13   7   0         63.00         64.74         7.03 o
  14   7   0         79.51         79.74         7.89 o
  15   7   0         21.37         18.32         5.65 o
  16   7   0          0.27          2.29         3.55 o
  17   7   0        187.31        200.29        11.26 o
  18   7   0         72.33         90.74        10.29 o
  19   7   0         50.77         51.25         9.09 o
  20   7   0         62.19         61.31         8.90 o
  21   7   0          0.89         16.18         8.36 o
   0   8   0          4.26         17.69         5.28 o
   1   8   0        516.12        526.74        14.34 o
   2   8   0       1394.63       1372.31        30.95 o
   3   8   0        240.11        249.49         8.38 o
   4   8   0         99.90        105.53         5.85 o
   5   8   0         52.99         50.46         4.08 o
   6   8   0         89.93         81.73         5.50 o
   7   8   0          0.80         -1.06         2.03 o
   8   8   0          1.73          1.18         2.06 o
   9   8   0        329.85        345.17        11.03 o
  10   8   0         92.45         87.42         5.83 o
  11   8   0        104.07        100.11        10.13 o
  12   8   0          0.09          0.67         3.58 o
  13   8   0        393.63        437.24        17.72 o
  14   8   0        242.06        242.38        13.68 o
  15   8   0         37.35         53.01         7.07 o
  16   8   0         82.83         84.70        10.49 o
  17   8   0          2.15          6.34         6.01 o
  18   8   0        218.64        259.74        15.44 o
  19   8   0         17.64         23.67         9.91 o
   1   9   0         63.80         72.14         6.46 o
   2   9   0        407.80        436.04        25.25 o
   3   9   0         20.00         20.91         5.00 o
   4   9   0          6.99          5.64         3.31 o
   5   9   0          5.26          5.40         3.22 o
   6   9   0         14.41         10.52         4.90 o
   7   9   0         26.55         28.56         4.07 o
   8   9   0         12.83         10.21         2.71 o
   9   9   0         19.88         13.25         3.12 o
  10   9   0          3.77         -1.45         5.58 o
  11   9   0        158.05        157.77        10.72 o
  12   9   0          0.03          4.97         3.80 o
  13   9   0         29.65         48.45         6.87 o
  14   9   0        119.56        126.20        10.75 o
  15   9   0          2.51         -6.01         6.04 o
  16   9   0          0.11         -1.49         4.16 o
  17   9   0          2.45         -4.66         5.19 o
  18   9   0         14.09         25.18         7.66 o
   0  10   0        177.68        180.10        31.44 o
   1  10   0          7.27         14.14         4.74 o
   2  10   0        570.77        592.95        19.83 o
   3  10   0         88.66        109.55         9.30 o
   4  10   0         71.89         71.98         7.50 o
   5  10   0          0.62         -3.56         3.56 o
   6  10   0          1.54          4.02         3.73 o
   7  10   0          5.91          9.97         3.42 o
   8  10   0          0.25          3.21         2.78 o
   9  10   0          0.50          1.29         4.57 o
  10  10   0          0.46         -7.07         7.07 o
  11  10   0          4.22          4.71        11.33 o
  12  10   0         28.32         33.86        10.03 o
  13  10   0         65.06         64.74        10.57 o
  14  10   0          8.82         -2.57         8.57 o
  15  10   0          6.27          4.85         7.42 o
  16  10   0          0.02          5.80         7.62 o
   1  11   0         79.98         65.73        10.17 o
   2  11   0          1.90          2.58         4.23 o
   3  11   0         15.21         12.47         4.89 o
   4  11   0         19.17         21.82         4.84 o
   5  11   0         12.40         16.08         4.61 o
   6  11   0         49.30         60.86         5.85 o
   7  11   0         58.49         58.41         7.42 o
   8  11   0          2.06         10.21         4.35 o
   9  11   0         13.21         13.88         5.99 o
  10  11   0          8.62          7.99         6.50 o
  11  11   0         55.46         75.72        11.04 o
  12  11   0         16.18         17.61         9.16 o
   0  12   0         21.77         18.30         8.46 o
   1  12   0          0.00         -5.40         5.40 o
   2  12   0         25.16         14.31         4.57 o
   3  12   0         18.90         27.67         5.66 o
   4  12   0         24.64         24.90         5.40 o
   5  12   0          0.20         -3.64         3.94 o
   6  12   0          0.33         -1.71         4.24 o
   7  12   0          3.03          9.20         7.37 o
 -24   1   1          3.45          3.20         4.74 o
 -23   1   1         10.04         24.27         7.72 o
 -22   1   1         11.05          7.39         3.75 o
 -21   1   1         13.72         15.58         6.48 o
 -20   1   1        115.67        104.74         9.16 o
 -19   1   1        219.20        224.85        12.57 o
 -18   1   1          2.39         -2.19         2.74 o
 -17   1   1         86.27         71.51         6.00 o
 -16   1   1        252.58        224.05         9.63 o
 -15   1   1         16.61         19.83         3.89 o
 -14   1   1         37.56         36.59         4.43 o
 -13   1   1        116.72        108.79         5.99 o
 -12   1   1          0.13         -1.84         1.84 o
 -11   1   1        722.22        729.60        23.19 o
 -10   1   1        114.86        118.47         5.61 o
  -9   1   1        220.05        209.22         7.02 o
  -8   1   1        535.75        505.92        10.10 o
  -7   1   1       1184.91       1270.54        12.21 o
  -6   1   1        501.81        549.44         7.77 o
  -5   1   1       4708.83       4776.38        26.37 o
  -4   1   1       1890.28       1980.11        12.58 o
  -3   1   1       2602.32       2712.16        15.12 o
  -2   1   1         31.74         19.26         1.38 o
  -1   1   1       1341.48       1253.41        13.86 o
   2   1   1        477.95        422.22        10.86 o
   3   1   1        207.83        184.58         3.59 o
   4   1   1        132.38        143.99         2.59 o
   5   1   1          1.75          8.57         0.60 o
   6   1   1          0.11          0.73         0.89 o
   7   1   1        876.72        956.68        10.80 o
   8   1   1        786.98        819.80        12.26 o
   9   1   1        196.28        244.06        11.05 o
  10   1   1         29.99         35.86         2.45 o
  11   1   1       2134.82       2152.08        17.72 o
  12   1   1         10.82         14.45         2.73 o
  13   1   1        301.73        304.86         9.58 o
  14   1   1        250.44        238.85         8.99 o
  15   1   1          6.18         10.69         3.99 o
  16   1   1        793.66        803.15        20.72 o
  17   1   1         18.20         14.98         4.12 o
  18   1   1          3.89          3.20         3.42 o
  19   1   1         20.80         10.82         3.69 o
  20   1   1          1.81          1.92         4.43 o
  21   1   1          0.02         -0.29         3.58 o
  22   1   1          1.95          2.40         4.79 o
  23   1   1         33.63         35.41         6.18 o
  24   1   1          1.13         -4.73         4.73 o
 -24   2   1         40.28         42.03         6.03 o
 -23   2   1         19.21         25.93         5.09 o
 -22   2   1          2.20          2.93         3.60 o
 -21   2   1        234.35        238.01        12.22 o
 -20   2   1         20.03         18.42         5.10 o
 -19   2   1          0.98          1.70         4.52 o
 -18   2   1          3.03         -3.59         7.01 o
 -17   2   1        388.71        384.72        15.24 o
 -16   2   1        238.49        223.79        11.36 o
 -15   2   1       1006.55        976.69        22.30 o
 -14   2   1        217.72        217.29        10.08 o
 -13   2   1          3.22          4.85         2.36 o
 -12   2   1         18.69         15.19         2.63 o
 -11   2   1        124.12        122.57         5.91 o
 -10   2   1        250.93        253.08         7.89 o
  -9   2   1       1891.15       1960.68        26.38 o
  -8   2   1          7.03          7.52         1.63 o
  -7   2   1       2908.76       2993.92        25.80 o
  -6   2   1       1104.76       1102.35        10.89 o
  -5   2   1       5999.34       6340.41        37.33 o
  -4   2   1          7.46         14.15         1.39 o
  -3   2   1        169.95        218.26         3.51 o
  -2   2   1        447.65        448.46         6.87 o
  -1   2   1        791.22        857.05         6.51 o
   0   2   1      38372.06      36709.71       169.61 o
   1   2   1        361.74        326.14         4.15 o
   2   2   1       3988.85       4149.19        32.07 o
   3   2   1         29.40         39.26         1.58 o
   4   2   1       1460.41       1523.36        15.66 o
   5   2   1        369.10        353.07         4.08 o
   6   2   1         28.91         28.82         1.39 o
   7   2   1       2570.32       2802.87        14.45 o
   8   2   1       2583.39       2778.69        22.92 o
   9   2   1        150.76        181.44         4.28 o
  10   2   1        503.45        472.36        10.25 o
  11   2   1        197.54        181.64         6.13 o
  12   2   1         44.09         37.42         4.08 o
  13   2   1       1515.38       1455.58        31.32 o
  14   2   1          7.42          2.74         5.67 o
  15   2   1       1104.61       1118.48        23.60 o
  16   2   1         66.38         75.60         7.17 o
  17   2   1         69.22         71.77         7.29 o
  18   2   1          0.19          1.52         3.29 o
  19   2   1          0.04         -1.78         3.41 o
  20   2   1        106.68         91.93         8.47 o
  21   2   1        124.85        135.89        10.52 o
  22   2   1         33.99         39.04         6.24 o
  23   2   1          0.43         -0.12         4.82 o
  24   2   1          9.34          8.79         4.74 o
 -24   3   1         11.77          9.42         4.53 o
 -23   3   1         13.38         13.29         5.14 o
 -22   3   1         54.73         48.38        11.96 o
 -21   3   1         53.47         71.14         7.06 o
 -20   3   1         83.25         87.46         7.39 o
 -19   3   1        231.07        247.95        11.71 o
 -18   3   1         29.01         32.22         4.72 o
 -17   3   1         12.15         15.39         4.12 o
 -16   3   1         97.77         91.26         5.85 o
 -15   3   1          1.87          2.30         2.43 o
 -14   3   1        389.52        398.80        10.86 o
 -13   3   1       1472.94       1457.40        19.75 o
 -12   3   1         27.93         28.59         3.02 o
 -11   3   1        426.28        417.06         9.62 o
 -10   3   1        500.59        486.97         9.97 o
  -9   3   1        619.07        623.78        10.67 o
  -8   3   1       2067.13       2002.28        20.16 o
  -7   3   1        520.19        644.54        10.98 o
  -6   3   1       1091.68       1219.62        14.46 o
  -5   3   1       1309.59       1237.95        10.87 o
  -4   3   1        472.04        463.21         5.89 o
  -3   3   1         30.66         32.97         1.72 o
  -2   3   1        964.27        912.85         6.39 o
  -1   3   1        969.31        903.66         6.31 o
   0   3   1        683.48        717.60         8.21 o
   1   3   1       3431.00       3476.49        19.00 o
   2   3   1        681.23        614.85         7.13 o
   3   3   1       2388.88       2429.01        12.81 o
   4   3   1         55.27         73.92         2.21 o
   5   3   1         47.54         34.02         1.92 o
   6   3   1          8.73         11.58         1.17 o
   7   3   1       2035.42       2124.70        19.07 o
   8   3   1       1096.58       1003.12        11.09 o
   9   3   1          8.00         14.74         1.72 o
  10   3   1         87.70         96.03         3.68 o
  11   3   1       1512.65       1579.92        16.41 o
  12   3   1         14.04         23.92         2.61 o
  13   3   1         62.35         56.17         5.21 o
  14   3   1         36.90         32.84         4.55 o
  15   3   1        422.81        399.74        13.75 o
  16   3   1        665.67        657.39        18.10 o
  17   3   1        135.02        137.21         8.08 o
  18   3   1         25.70         22.10         3.32 o
  19   3   1         73.58         63.35         7.53 o
  20   3   1          0.77          4.57         3.19 o
  21   3   1          4.62          2.74         3.43 o
  22   3   1         20.32         25.55         7.32 o
  23   3   1         49.73         42.99         6.10 o
  24   3   1          3.64         -5.78         9.19 o
 -24   4   1        125.18        128.35        19.63 o
 -23   4   1         15.60         26.72         7.52 o
 -22   4   1         62.35         72.46         7.44 o
 -21   4   1         26.07         22.19         4.72 o
 -20   4   1         20.35         23.28         3.98 o
 -19   4   1         12.23         20.30         4.89 o
 -18   4   1        238.98        259.93        11.45 o
 -17   4   1         26.50         29.49         4.47 o
 -16   4   1        264.05        251.01        10.63 o
 -15   4   1        218.85        212.88         7.57 o
 -14   4   1         98.69         96.83         5.06 o
 -13   4   1        308.98        285.43         8.10 o
 -12   4   1         61.71         66.25         3.83 o
 -11   4   1        121.95        118.18         4.97 o
 -10   4   1        146.21        136.44         5.09 o
  -9   4   1       1667.85       1719.20        18.55 o
  -8   4   1        164.70        184.69         5.07 o
  -7   4   1        431.60        458.33         8.80 o
  -6   4   1       1826.02       1793.07        22.50 o
  -5   4   1       1749.85       1885.73        20.42 o
  -4   4   1        564.73        617.87         7.88 o
  -3   4   1       1870.94       1916.89        11.20 o
  -2   4   1       2009.89       2074.28        20.71 o
  -1   4   1       3835.05       3897.07        43.17 o
   0   4   1        109.72         99.37         2.81 o
   1   4   1         22.62         15.05         1.08 o
   2   4   1       2815.28       2856.59        15.61 o
   3   4   1        831.80        780.92         9.25 o
   4   4   1        998.41        963.45        11.24 o
   5   4   1        143.98        149.66         3.14 o
   6   4   1        262.08        290.18         4.97 o
   7   4   1        310.87        333.74         6.22 o
   8   4   1        448.31        462.41         8.43 o
   9   4   1        198.11        179.82         4.82 o
  10   4   1        838.09        825.95        10.40 o
  11   4   1          8.97          5.89         1.49 o
  12   4   1        662.79        677.43        10.70 o
  13   4   1        501.94        463.61         9.16 o
  14   4   1         78.94         76.08         5.73 o
  15   4   1        311.85        288.14        10.85 o
  16   4   1        101.03        110.86         7.14 o
  17   4   1        414.43        412.37        13.76 o
  18   4   1        103.68        124.16         7.95 o
  19   4   1         15.65         25.97         4.77 o
  20   4   1         13.46          9.90         3.64 o
  21   4   1          8.00          5.42         3.74 o
  22   4   1         46.23         43.61         5.94 o
  23   4   1          8.34          8.70         3.79 o
  24   4   1         62.01         82.23        16.65 o
 -22   5   1         33.06         43.50         5.99 o
 -21   5   1          0.12          5.09         3.61 o
 -20   5   1          6.76         -2.58         3.31 o
 -19   5   1         44.54         52.57         6.03 o
 -18   5   1          8.35          9.50         3.50 o
 -17   5   1        104.25         95.37         7.11 o
 -16   5   1         18.85         15.45         3.63 o
 -15   5   1         68.23         57.04         6.17 o
 -14   5   1        212.83        218.34         7.00 o
 -13   5   1        247.09        259.38         7.44 o
 -12   5   1        100.08        100.64         4.66 o
 -11   5   1        332.69        291.65         7.54 o
 -10   5   1        381.66        347.66         8.93 o
  -9   5   1        182.19        179.59         5.57 o
  -8   5   1         90.01         92.75         4.14 o
  -7   5   1        191.11        167.06         5.20 o
  -6   5   1          1.79         12.04         4.50 o
  -5   5   1          0.27          1.50         0.95 o
  -4   5   1       1416.41       1329.60        13.70 o
  -3   5   1         52.31         56.36         1.66 o
  -2   5   1       1217.72       1176.61         9.10 o
  -1   5   1        111.49         93.32         2.64 o
   0   5   1        115.16        124.34         2.84 o
   1   5   1          0.59          1.35         0.65 o
   2   5   1        480.99        436.11         5.78 o
   3   5   1        463.75        485.31         6.83 o
   4   5   1        617.18        587.28        10.37 o
   5   5   1        333.22        314.40         8.52 o
   6   5   1          4.08          3.35         0.72 o
   7   5   1        148.22        149.24         3.25 o
   8   5   1          5.59          4.95         1.26 o
   9   5   1        240.31        228.81         5.83 o
  10   5   1        106.10        103.73         5.05 o
  11   5   1        387.57        390.28         7.90 o
  12   5   1         99.84         84.15         3.92 o
  13   5   1        373.26        348.89        10.26 o
  14   5   1         72.97         65.52         4.93 o
  15   5   1        274.99        258.74         9.52 o
  16   5   1         49.70         48.68         4.68 o
  17   5   1         79.45         87.32         6.14 o
  18   5   1         11.24          9.83         3.39 o
  19   5   1         16.75         27.59         4.76 o
  20   5   1          0.02          1.27         3.04 o
  21   5   1          0.90          1.66         3.40 o
  22   5   1          5.03          0.23         4.01 o
  23   5   1          0.36          4.74         5.47 o
 -22   6   1         39.24         23.95        10.25 o
 -21   6   1          1.85         -6.15         6.15 o
 -20   6   1          0.03          0.99         4.11 o
 -19   6   1          0.47         -0.72         3.48 o
 -18   6   1         29.42         27.76         5.59 o
 -17   6   1         22.51         23.71         4.41 o
 -16   6   1         71.52         65.30         5.50 o
 -15   6   1          4.66          2.22         2.48 o
 -14   6   1          3.93          3.27         2.66 o
 -13   6   1          4.69          8.32         2.00 o
 -12   6   1          0.11          2.15         1.75 o
 -11   6   1        197.55        175.67         6.43 o
 -10   6   1          9.25         12.35         2.33 o
  -9   6   1        165.40        173.98         5.97 o
  -8   6   1        153.73        164.74         5.58 o
  -7   6   1         35.35         51.40         5.19 o
  -6   6   1         11.07         12.41         1.51 o
  -5   6   1        179.59        163.29         6.47 o
  -4   6   1         85.09         89.94         2.69 o
  -3   6   1        104.35         86.90         5.48 o
  -2   6   1        742.83        744.36         8.63 o
  -1   6   1        596.04        606.18        25.00 o
   0   6   1        331.91        330.84         5.51 o
   1   6   1         33.40         26.74         1.80 o
   2   6   1        359.16        346.38         5.24 o
   3   6   1        100.73        115.17         4.02 o
   4   6   1          6.40          9.46         1.74 o
   5   6   1          8.47          6.76         1.90 o
   6   6   1        274.01        272.02         7.47 o
   7   6   1         25.19         23.13         2.71 o
   8   6   1         47.98         48.04         2.44 o
   9   6   1        232.48        240.51         5.43 o
  10   6   1        129.41        127.35         4.17 o
  11   6   1         87.33         81.17         3.99 o
  12   6   1         72.48         75.12         5.02 o
  13   6   1        205.70        196.25         8.00 o
  14   6   1        183.59        166.96         7.74 o
  15   6   1        276.09        289.91        10.35 o
  16   6   1         22.63         30.16         4.76 o
  17   6   1         10.11         15.91         4.28 o
  18   6   1         17.39         24.65         5.20 o
  19   6   1          1.16          4.46         4.78 o
  20   6   1          1.05          7.05         5.09 o
  21   6   1          6.20          2.83         4.43 o
  22   6   1         29.06         19.33         8.71 o
 -21   7   1         12.23         12.59         8.13 o
 -20   7   1          4.35         -0.96         6.75 o
 -19   7   1         19.05         18.11         4.41 o
 -18   7   1         21.31         11.21         6.66 o
 -17   7   1          0.02         -2.04         4.24 o
 -16   7   1          0.07          4.05         6.15 o
 -15   7   1         10.88         12.06         5.21 o
 -14   7   1          0.81         -4.28         4.28 o
 -13   7   1          0.05          8.15         3.80 o
 -12   7   1          0.13          3.17         2.62 o
 -11   7   1         30.94         27.85         4.10 o
 -10   7   1          3.42          4.00         2.26 o
  -9   7   1        504.26        476.14        12.31 o
  -8   7   1          3.53          3.16         1.88 o
  -7   7   1        225.89        212.01         6.05 o
  -6   7   1          2.22          5.71         2.17 o
  -5   7   1         29.36         26.62         2.19 o
  -4   7   1        239.34        239.87         7.93 o
  -3   7   1        100.76         99.76         5.02 o
  -2   7   1        132.72        143.22         5.51 o
  -1   7   1          0.72          4.77         9.25 o
   0   7   1         33.71         32.28         3.81 o
   1   7   1        379.71        396.69         8.72 o
   2   7   1        454.23        454.38         9.78 o
   3   7   1        193.48        204.30         9.78 o
   4   7   1        182.51        191.65         6.30 o
   5   7   1         45.23         49.49         3.52 o
   6   7   1        107.68        106.82         5.06 o
   7   7   1         13.09          9.63         2.02 o
   8   7   1          8.30          6.69         1.64 o
   9   7   1        124.06        106.92         4.79 o
  10   7   1          0.01          1.07         1.59 o
  11   7   1         78.66         94.49         7.70 o
  12   7   1         20.15         20.79         6.17 o
  13   7   1        103.15         97.24         8.38 o
  14   7   1         28.46         25.01         5.13 o
  15   7   1         81.39         80.85         7.18 o
  16   7   1         62.37         59.50         6.47 o
  17   7   1         23.17         21.60         4.58 o
  18   7   1         20.07         24.24        10.43 o
  19   7   1         40.43         56.61         8.58 o
  20   7   1         18.01         37.74         8.85 o
 -20   8   1          2.45         -1.40         7.22 o
 -19   8   1          4.47          3.56         4.81 o
 -18   8   1          1.55          4.70         4.14 o
 -17   8   1         95.63        115.66        14.59 o
 -16   8   1         63.00         80.65         8.70 o
 -15   8   1         64.77         73.36         8.19 o
 -14   8   1          1.81          3.45         4.08 o
 -13   8   1         54.68         57.83         7.16 o
 -12   8   1         38.64         64.25         7.10 o
 -11   8   1         56.70         49.13         4.72 o
 -10   8   1         31.49         22.59         5.35 o
  -9   8   1         66.23         59.84         5.91 o
  -8   8   1        118.38        119.88         5.93 o
  -7   8   1         46.70         41.49         3.72 o
  -6   8   1        294.94        286.96         9.93 o
  -5   8   1         58.29         60.53         4.57 o
  -4   8   1         26.28         20.88         3.11 o
  -3   8   1         12.27         12.86         3.41 o
  -2   8   1          1.67          6.52         3.57 o
  -1   8   1        708.12        729.97        21.22 o
   0   8   1          0.19         -0.12         2.77 o
   1   8   1        348.28        381.03        14.22 o
   2   8   1          1.85          1.90         3.92 o
   3   8   1         21.96         24.33         3.62 o
   4   8   1        477.38        466.56        15.98 o
   5   8   1         50.30         45.66         4.23 o
   6   8   1          0.15         -0.74         2.33 o
   7   8   1         33.31         28.06         3.53 o
   8   8   1          0.57          1.99         2.02 o
   9   8   1          8.05          7.30         2.00 o
  10   8   1         26.02         27.36         5.03 o
  11   8   1          9.06          7.27         3.90 o
  12   8   1         23.44         24.34         4.81 o
  13   8   1         14.51         25.03         5.29 o
  14   8   1          2.30         -3.74         3.74 o
  15   8   1          6.92         10.46         5.93 o
  16   8   1          5.37          8.80         4.73 o
  17   8   1         79.45         68.51        10.10 o
  18   8   1         13.48          7.16         9.02 o
  19   8   1         11.44         24.73        10.40 o
 -18   9   1        110.27        123.42        13.68 o
 -17   9   1        132.99        171.75        18.80 o
 -16   9   1          7.81         13.65         5.33 o
 -15   9   1          0.66         -0.64         4.04 o
 -14   9   1         17.15          8.19         4.11 o
 -13   9   1         10.90         12.30         4.56 o
 -12   9   1        259.35        285.04        19.07 o
 -11   9   1        164.14        156.69        13.92 o
 -10   9   1         61.35         78.48         7.12 o
  -9   9   1          3.64          7.12         5.13 o
  -8   9   1         63.59         56.80         5.20 o
  -7   9   1         48.35         51.14         5.03 o
  -6   9   1         21.40         12.72         2.84 o
  -5   9   1          2.36         -1.40         3.43 o
  -4   9   1         13.33         12.87         4.90 o
  -3   9   1        460.30        489.57        28.66 o
  -2   9   1        137.22        153.20        10.03 o
  -1   9   1         28.95         36.91         5.43 o
   0   9   1         69.78         67.36         8.22 o
   1   9   1         54.09         45.88         5.41 o
   2   9   1         27.91         22.91         4.63 o
   3   9   1        103.75         98.40         9.61 o
   4   9   1         93.42        101.15         8.30 o
   5   9   1          0.71          3.87         5.18 o
   6   9   1        116.92        116.68         8.67 o
   7   9   1         43.40         40.24         5.44 o
   8   9   1         23.18         28.49         3.69 o
   9   9   1         15.46          9.64         3.46 o
  10   9   1        106.74        103.46         8.48 o
  11   9   1          0.07         -3.75         3.97 o
  12   9   1          0.21          1.09         3.94 o
  13   9   1          2.39         -2.08         3.29 o
  14   9   1          8.51         11.59         4.32 o
  15   9   1        131.01        126.19        10.88 o
  16   9   1          7.95          7.24         5.04 o
  17   9   1         68.23         63.47         9.86 o
  18   9   1         15.31         12.52         8.37 o
 -15  10   1          1.60         -2.48         8.09 o
 -14  10   1          9.56          9.52         5.61 o
 -13  10   1          8.98         21.07         6.77 o
 -12  10   1         57.97         66.61        12.71 o
 -11  10   1          6.26         21.53         6.47 o
 -10  10   1         20.96         15.56         6.57 o
  -9  10   1         27.74         30.75         5.42 o
  -8  10   1          0.54          1.87         3.53 o
  -7  10   1         36.85         36.66         4.64 o
  -6  10   1        141.77        150.70         8.66 o
  -5  10   1          0.02         -0.60         3.44 o
  -4  10   1          0.00          1.51         3.86 o
  -3  10   1        233.61        252.72        13.17 o
  -2  10   1        130.70        150.57        10.37 o
  -1  10   1        226.30        206.77        14.29 o
   0  10   1         49.32         62.72         6.14 o
   1  10   1         20.10         18.79         4.99 o
   2  10   1         51.45         62.82         7.00 o
   3  10   1         69.75         78.05         8.11 o
   4  10   1        325.30        349.36        20.20 o
   5  10   1          0.10         -3.42         3.42 o
   6  10   1         11.68         14.48         4.37 o
   7  10   1         10.02          6.18         3.28 o
   8  10   1          5.17          2.72         5.92 o
   9  10   1        155.94        189.80        11.78 o
  10  10   1          0.58          5.35         5.48 o
  11  10   1         34.83         33.67         8.09 o
  12  10   1          3.40         -0.60         6.23 o
  13  10   1        221.53        229.58        34.00 o
  14  10   1         26.98         26.59         7.79 o
  15  10   1          1.75         -1.07         6.80 o
  16  10   1          0.94          3.37         6.25 o
 -12  11   1         39.97         59.40        14.45 o
 -11  11   1         11.96          4.90        13.06 o
 -10  11   1          0.19          7.72         6.04 o
  -9  11   1          0.57          3.54         5.87 o
  -8  11   1         10.38          1.42         5.29 o
  -7  11   1        152.74        154.95        12.98 o
  -6  11   1          0.54          6.18         3.20 o
  -5  11   1          0.16          8.08         5.10 o
  -4  11   1         70.06         69.15         7.73 o
  -3  11   1         56.64         62.92         7.54 o
  -2  11   1         21.54         19.85         4.88 o
  -1  11   1         45.64         55.04         7.06 o
   0  11   1         36.04         32.79         6.79 o
   1  11   1          1.09         -4.54         4.54 o
   2  11   1          0.33         -4.16         4.16 o
   3  11   1          5.00          1.48         3.86 o
   4  11   1          5.54          4.28         4.21 o
   5  11   1         32.73         41.50         7.06 o
   6  11   1         24.28         20.72         4.77 o
   7  11   1          2.81         -0.25         3.59 o
   8  11   1         42.81         48.04         6.93 o
   9  11   1          0.02         -0.23         3.45 o
  10  11   1         37.46         50.19         9.97 o
  11  11   1         53.93         64.02        14.55 o
  12  11   1          1.34         -4.24         7.48 o
  -6  12   1         11.62          8.74         6.62 o
  -5  12   1          0.77          3.18         2.93 o
  -4  12   1          0.19          7.90         4.87 o
  -3  12   1        130.40        146.14        11.49 o
  -2  12   1         28.52         26.20         5.70 o
  -1  12   1          1.03          3.69         4.86 o
   0  12   1         45.29         61.28         8.92 o
   1  12   1          4.39         -5.23         5.23 o
   2  12   1          1.92          8.59         5.39 o
   3  12   1         67.42         71.94         8.13 o
   4  12   1         10.05          9.81         4.74 o
   5  12   1         11.58          6.32         4.46 o
   6  12   1          7.14          9.04         7.17 o
   7  12   1         17.05         30.08        10.37 o
   8  12   1          0.59          5.72         6.69 o
 -24   0   2        124.17        159.90        23.08 o
 -23   0   2         13.39         12.34        26.75 o
 -22   0   2         57.55         58.21         8.69 o
 -21   0   2        134.81        146.62        13.37 o
 -20   0   2          3.58          5.22        14.29 o
 -19   0   2         31.85         39.71         7.59 o
 -18   0   2         47.87         47.49        14.11 o
 -17   0   2        816.32        786.23        26.11 o
 -16   0   2        894.94        879.52        26.40 o
 -15   0   2          8.95         12.67         7.70 o
 -14   0   2       2744.18       2632.40        63.60 o
 -13   0   2        304.00        292.93        13.74 o
 -12   0   2       2620.90       2533.93        37.85 o
 -11   0   2        126.80        124.37         7.95 o
 -10   0   2        410.70        415.53        13.18 o
  -9   0   2       1335.02       1410.95        22.99 o
  -8   0   2       3985.47       4345.44        38.07 o
  -7   0   2      14918.65      15985.80        68.54 o
  -6   0   2        210.43        236.55         7.92 o
  -5   0   2       1254.38       1278.50        16.94 o
  -4   0   2      15809.22      15746.92        55.08 o
  -3   0   2       4949.82       4701.61        83.51 o
  -2   0   2      15870.99      15801.77        46.50 o
  -1   0   2          6.49         -0.03         1.55 o
   0   0   2       8794.62       8779.13        50.08 o
   1   0   2        112.91         95.95         5.62 o
   2   0   2       2488.55       2407.70        42.69 o
   3   0   2      28385.43      27542.22        56.39 o
   4   0   2          3.81          5.90         1.29 o
   5   0   2       3962.29       3847.93        27.42 o
   6   0   2       7813.42       7966.90        47.76 o
   7   0   2       4815.37       5195.63        38.07 o
   8   0   2        255.75        245.80         6.29 o
   9   0   2          1.90          0.83         1.55 o
  10   0   2        207.32        170.92         5.94 o
  11   0   2         24.91         41.30         5.31 o
  12   0   2          4.93         13.64         3.92 o
  13   0   2       2520.17       2476.79        37.39 o
  14   0   2         56.29         60.09         7.00 o
  15   0   2       1529.25       1498.47        31.99 o
  16   0   2         50.25         51.72         6.87 o
  17   0   2        406.76        380.89        27.75 o
  18   0   2        509.01        495.09        21.91 o
  19   0   2          6.16         17.36         6.90 o
  20   0   2         26.22         31.99        10.98 o
  21   0   2         67.66         76.15        15.82 o
  22   0   2        101.42        113.26        19.15 o
  23   0   2         60.24         69.56        16.18 o
  24   0   2         21.17         41.19        13.26 o
 -25   1   2         78.88         80.68        16.72 o
 -24   1   2          0.74         -4.08         5.34 o
 -23   1   2         45.04         40.95         9.04 o
 -22   1   2         16.48          8.38         6.03 o
 -21   1   2         18.86          9.95         5.24 o
 -20   1   2        736.46        770.93        23.80 o
 -19   1   2        258.46        264.19        11.68 o
 -18   1   2        212.48        216.58        10.21 o
 -17   1   2          1.96         -1.45         2.78 o
 -16   1   2          8.02          7.43         3.19 o
 -15   1   2       1371.46       1333.85        22.11 o
 -14   1   2          0.07          1.59         2.19 o
 -13   1   2       2304.88       2203.82        22.39 o
 -12   1   2        188.05        186.26         6.39 o
 -11   1   2        716.41        713.23        14.84 o
 -10   1   2       1408.06       1405.44        19.89 o
  -9   1   2         10.71          5.19         2.06 o
  -8   1   2        327.30        303.71         8.37 o
  -7   1   2         98.80        120.85         5.06 o
  -6   1   2       2042.93       2160.85        32.60 o
  -5   1   2        701.40        636.56         7.69 o
  -4   1   2        359.95        424.06         9.90 o
  -3   1   2        500.53        445.54         4.61 o
  -2   1   2       4283.94       4648.69        16.01 o
  -1   1   2      10058.25       9779.92        58.51 o
   0   1   2        357.87        264.71         2.66 o
   1   1   2       1582.30       1724.65        13.24 o
   2   1   2      43145.85      42594.54       135.54 o
   3   1   2         95.22         98.82         1.72 o
   4   1   2       1027.10       1064.00         6.08 o
   5   1   2       2513.15       2404.77        16.54 o
   6   1   2         16.31         25.63         1.66 o
   7   1   2        531.90        519.17         7.92 o
   8   1   2         34.33         65.27         2.29 o
   9   1   2       3209.00       3495.63        16.68 o
  10   1   2        421.17        432.35         6.39 o
  11   1   2       2656.97       2637.56        16.78 o
  12   1   2         11.07         15.92         1.98 o
  13   1   2         92.28         89.36         4.27 o
  14   1   2        388.61        380.25        13.17 o
  15   1   2         10.05          9.06         3.48 o
  16   1   2        110.30         99.21         7.54 o
  17   1   2        417.61        413.90        16.98 o
  18   1   2        273.05        283.10        13.60 o
  19   1   2        256.68        247.49        13.16 o
  20   1   2          5.14          3.34         4.32 o
  21   1   2         54.36         57.93         7.52 o
  22   1   2         90.51         95.47         9.41 o
  23   1   2         77.06         86.55         9.17 o
  24   1   2          8.88         14.58         6.20 o
 -24   2   2        113.17        113.85        10.59 o
 -23   2   2         17.10          6.03         3.82 o
 -22   2   2        113.95        137.76         9.64 o
 -21   2   2         18.41         24.08         4.87 o
 -20   2   2          5.80          7.39         4.30 o
 -19   2   2         11.00          6.99         3.25 o
 -18   2   2         10.37         18.12         4.10 o
 -17   2   2          0.17          0.52         3.30 o
 -16   2   2        282.81        274.33        12.53 o
 -15   2   2         22.46         15.62         3.16 o
 -14   2   2        110.65        106.09         6.57 o
 -13   2   2        107.92        104.31         6.31 o
 -12   2   2        987.58        962.52        17.84 o
 -11   2   2        264.78        263.69         7.93 o
 -10   2   2         42.29         30.00         3.46 o
  -9   2   2       1094.11       1163.25        14.81 o
  -8   2   2          6.68          4.60         1.62 o
  -7   2   2       3073.73       3423.82        44.87 o
  -6   2   2        376.51        359.37         7.15 o
  -5   2   2          9.14          6.76         1.73 o
  -4   2   2       3074.22       3034.21        29.49 o
  -3   2   2       8422.27       8745.29        53.99 o
  -2   2   2      22347.14      21861.77        68.44 o
  -1   2   2        372.74        340.08         3.94 o
   0   2   2       4412.87       4354.71        19.42 o
   1   2   2        367.15        364.41         4.75 o
   2   2   2       2077.48       2188.90        10.11 o
   3   2   2      14997.89      15065.47       134.91 o
   4   2   2        489.98        462.38         5.37 o
   5   2   2         26.52         31.04         1.41 o
   6   2   2        280.98        290.99         5.81 o
   7   2   2        256.00        301.88         6.21 o
   8   2   2        697.88        791.95        12.13 o
   9   2   2        653.54        619.01         9.71 o
  10   2   2        908.61        876.04        12.02 o
  11   2   2        384.38        402.35        10.97 o
  12   2   2          3.75          4.28         1.02 o
  13   2   2        482.14        454.12        11.07 o
  14   2   2        270.48        266.67         8.96 o
  15   2   2        105.42        101.86         5.97 o
  16   2   2         59.67         53.37         4.66 o
  17   2   2         32.73         39.43         5.49 o
  18   2   2        262.98        274.00        13.42 o
  19   2   2          8.03          9.52         4.24 o
  20   2   2          7.98         10.54         3.99 o
  21   2   2         10.18          5.76         3.55 o
  22   2   2         17.43         24.12         5.45 o
  23   2   2          7.87          7.30         4.80 o
  24   2   2          0.06         -3.66         4.14 o
  25   2   2          3.45         -7.27         8.28 o
 -24   3   2         41.15         51.30         9.81 o
 -23   3   2          0.20          4.96         4.28 o
 -22   3   2        209.22        223.41        12.14 o
 -21   3   2          0.01         -0.87         3.37 o
 -20   3   2          0.06         -3.24         4.63 o
 -19   3   2         13.29         16.66         5.58 o
 -18   3   2         51.61         60.98         5.89 o
 -17   3   2          5.39          2.10         2.58 o
 -16   3   2         18.73         15.87         3.01 o
 -15   3   2        469.53        434.86        12.09 o
 -14   3   2        110.87         86.54         5.48 o
 -13   3   2         83.43         76.43         5.31 o
 -12   3   2          1.82         -0.43         1.85 o
 -11   3   2         18.35         20.35         2.75 o
 -10   3   2        455.00        461.47        10.16 o
  -9   3   2         63.16         65.72         4.20 o
  -8   3   2         43.70         46.29         3.16 o
  -7   3   2        375.31        435.82         8.67 o
  -6   3   2         26.30         27.47         2.57 o
  -5   3   2       1950.83       2162.10        21.98 o
  -4   3   2        985.33       1145.84        10.67 o
  -3   3   2        697.59        753.13         7.09 o
  -2   3   2         52.68         72.85         2.18 o
  -1   3   2        271.14        376.65         4.49 o
   0   3   2        885.90        980.02         6.38 o
   1   3   2        467.58        476.09         4.35 o
   2   3   2         19.39         22.31         1.00 o
   3   3   2        173.73        186.40         3.17 o
   4   3   2        913.13        966.47         8.66 o
   5   3   2       1385.09       1386.47        11.17 o
   6   3   2          0.07         -0.52         0.63 o
   7   3   2        130.74        146.97         3.39 o
   8   3   2        282.26        319.01         5.45 o
   9   3   2          0.67          2.69         1.09 o
  10   3   2         71.76         67.07         2.66 o
  11   3   2        322.70        317.92        14.30 o
  12   3   2         14.44         19.80         3.27 o
  13   3   2        837.54        795.71        18.94 o
  14   3   2        256.13        250.13        10.44 o
  15   3   2        102.55         92.33         6.67 o
  16   3   2        237.43        227.93         9.15 o
  17   3   2        204.17        213.43         9.21 o
  18   3   2        146.73        128.34         9.60 o
  19   3   2          6.27          5.98         3.95 o
  20   3   2         37.21         35.56         6.43 o
  21   3   2         22.27         17.28         4.17 o
  22   3   2          1.03          1.34         5.84 o
  23   3   2          3.98          3.36         3.39 o
  24   3   2          0.72         -3.68         3.68 o
  25   3   2          0.01         10.76         7.10 o
 -24   4   2          1.92          9.95         9.17 o
 -23   4   2         16.63         11.13         4.76 o
 -22   4   2         25.99         23.58         5.96 o
 -21   4   2        159.21        169.57         9.28 o
 -20   4   2         14.27         15.91         3.56 o
 -19   4   2          0.64         -3.96         3.96 o
 -18   4   2         14.77         15.81         4.18 o
 -17   4   2          3.81          1.00         3.23 o
 -16   4   2         98.72         82.57         5.73 o
 -15   4   2         33.62         31.03         3.70 o
 -14   4   2         25.84         29.39         3.57 o
 -13   4   2        299.15        296.40         9.85 o
 -12   4   2         21.23         15.73         2.69 o
 -11   4   2        159.33        162.85         6.52 o
 -10   4   2         21.96         23.68         2.91 o
  -9   4   2        448.41        490.47        10.43 o
  -8   4   2          3.08          0.42         1.61 o
  -7   4   2         45.09         46.01         2.72 o
  -6   4   2         63.42         73.29         3.40 o
  -5   4   2       1835.86       2018.10        16.43 o
  -4   4   2        531.11        555.75         6.81 o
  -3   4   2         71.56         65.01         3.00 o
  -2   4   2       1234.55       1356.57        11.91 o
  -1   4   2       1297.13       1383.58        12.29 o
   0   4   2          5.96          5.38         0.98 o
   1   4   2        114.89        135.92         3.75 o
   2   4   2        777.14        854.06         9.16 o
   3   4   2        348.49        368.15         5.35 o
   4   4   2        147.05        152.20         4.96 o
   5   4   2          0.98          1.36         0.92 o
   6   4   2        472.13        485.42         8.24 o
   7   4   2        218.74        221.31         4.45 o
   8   4   2        108.50        118.01         3.12 o
   9   4   2        211.04        218.39         4.91 o
  10   4   2         38.94         44.30         2.34 o
  11   4   2        213.17        198.33         7.07 o
  12   4   2       1151.01       1111.89        15.94 o
  13   4   2         38.11         22.64         3.34 o
  14   4   2        128.64        104.73         6.42 o
  15   4   2          0.03          4.01         3.11 o
  16   4   2        116.28        104.01         6.81 o
  17   4   2        137.57        124.88         7.78 o
  18   4   2         19.97         17.41         3.46 o
  19   4   2          7.84          5.39         3.81 o
  20   4   2        132.25        118.12         8.63 o
  21   4   2          0.10         -3.09         3.09 o
  22   4   2          0.98         -3.59         3.59 o
  23   4   2          3.84         -1.96         5.22 o
  24   4   2         13.56         15.01         8.43 o
 -22   5   2          0.73         -3.59         3.59 o
 -21   5   2          0.07         -3.15         3.15 o
 -20   5   2         61.53         43.90         5.80 o
 -19   5   2          9.57          7.62         3.58 o
 -18   5   2          0.00          4.71         3.28 o
 -17   5   2          9.50         10.16         3.28 o
 -16   5   2          1.14          1.06         3.05 o
 -15   5   2          3.77          4.82         2.24 o
 -14   5   2        261.73        256.44         8.45 o
 -13   5   2        540.55        510.47        10.65 o
 -12   5   2         53.27         42.12         3.20 o
 -11   5   2        168.39        159.87         5.70 o
 -10   5   2          0.05          2.08         1.68 o
  -9   5   2        302.56        318.89         7.98 o
  -8   5   2        219.79        233.82         6.59 o
  -7   5   2         22.89         17.81         2.16 o
  -6   5   2         10.44         14.74         2.06 o
  -5   5   2         59.15         64.22         2.75 o
  -4   5   2        569.37        584.30         7.71 o
  -3   5   2        223.05        248.79         4.38 o
  -2   5   2        845.21        953.28        10.82 o
  -1   5   2       1405.19       1395.93        13.22 o
   0   5   2        432.47        398.07         6.44 o
   1   5   2        289.50        298.25         5.77 o
   2   5   2       1572.20       1593.58        11.05 o
   3   5   2       1226.66       1249.52        15.45 o
   4   5   2        797.96        887.62        13.31 o
   5   5   2         88.80         69.21         2.84 o
   6   5   2        165.53        166.77         3.52 o
   7   5   2         14.56         14.04         1.48 o
   8   5   2         53.15         47.99         2.40 o
   9   5   2         43.54         34.93         2.10 o
  10   5   2          0.20         -0.85         1.49 o
  11   5   2        217.35        202.62         4.92 o
  12   5   2         35.40         35.20         3.17 o
  13   5   2         39.12         32.07         3.05 o
  14   5   2          1.91          2.56         1.97 o
  15   5   2         10.44         14.76         2.60 o
  16   5   2         62.76         56.72         4.44 o
  17   5   2         83.10         98.99         5.83 o
  18   5   2         21.86         35.19         5.16 o
  19   5   2         24.19         32.24         5.41 o
  20   5   2         31.47         44.07         4.77 o
  21   5   2         17.65         15.38         4.28 o
  22   5   2         46.24         48.84         6.38 o
  23   5   2         17.40         26.85        10.38 o
 -21   6   2         59.09         74.81         9.25 o
 -20   6   2         20.78         16.60         4.50 o
 -19   6   2         16.55         13.75         5.40 o
 -18   6   2          0.24          1.88         3.17 o
 -17   6   2         10.47          9.52         2.95 o
 -16   6   2         10.11          1.96         2.81 o
 -15   6   2         21.09         27.32         3.94 o
 -14   6   2          4.20          0.16         1.92 o
 -13   6   2          1.10          0.00         2.00 o
 -12   6   2          3.75         11.54         2.51 o
 -11   6   2       1047.01       1068.66        20.99 o
 -10   6   2        387.32        358.10         9.05 o
  -9   6   2         33.91         33.45         3.13 o
  -8   6   2         30.36         24.96         2.51 o
  -7   6   2        179.72        179.12         5.79 o
  -6   6   2        419.16        386.60         7.15 o
  -5   6   2        426.31        444.24         8.20 o
  -4   6   2          6.18          3.52         0.96 o
  -3   6   2        544.13        575.48         8.93 o
  -2   6   2         33.20         18.67         1.49 o
  -1   6   2         84.65         80.39         3.09 o
   0   6   2         17.01         20.26         1.70 o
   1   6   2        125.10        105.56         3.50 o
   2   6   2        672.11        670.17        10.65 o
   3   6   2        149.13        149.55         4.35 o
   4   6   2       1035.22       1010.55        11.81 o
   5   6   2        535.97        536.15        11.30 o
   6   6   2       1332.95       1278.79        16.48 o
   7   6   2         30.19         25.51         2.64 o
   8   6   2        172.46        153.19         4.86 o
   9   6   2         44.02         43.03         2.36 o
  10   6   2         21.10         19.00         2.41 o
  11   6   2        100.87         92.98         6.61 o
  12   6   2       1737.14       1730.00        26.82 o
  13   6   2          6.26          9.33         3.46 o
  14   6   2         51.44         44.63         5.11 o
  15   6   2         62.85         68.33         6.21 o
  16   6   2        255.98        224.99        11.06 o
  17   6   2         49.03         43.11         5.23 o
  18   6   2          7.49         19.06         5.35 o
  19   6   2        172.14        197.48        13.86 o
  20   6   2          6.01         18.24         5.91 o
  21   6   2         28.51         38.86         6.09 o
  22   6   2          3.77          4.36         6.56 o
 -21   7   2         13.68          1.43         6.65 o
 -20   7   2         32.88         37.85         7.96 o
 -19   7   2         25.30         32.07         6.30 o
 -18   7   2          3.84          6.96         4.25 o
 -17   7   2         10.42         -1.72         5.08 o
 -16   7   2         75.20         94.64         8.88 o
 -15   7   2         26.10         36.44         5.63 o
 -14   7   2         81.44         88.80         7.96 o
 -13   7   2         43.26         48.49         4.71 o
 -12   7   2        588.96        585.20        14.73 o
 -11   7   2        941.38        904.01        24.16 o
 -10   7   2        141.17        140.74         7.27 o
  -9   7   2         47.81         51.80         4.42 o
  -8   7   2          4.17          2.64         2.42 o
  -7   7   2        226.01        216.75         7.21 o
  -6   7   2        149.98        146.03         4.64 o
  -5   7   2         30.85         27.17         2.23 o
  -4   7   2        998.92        973.05        12.85 o
  -3   7   2          1.27          0.59         1.60 o
  -2   7   2         30.96         37.02         2.58 o
  -1   7   2        274.28        250.20        10.06 o
   0   7   2         76.94         74.86         5.26 o
   1   7   2         48.10         40.52         3.61 o
   2   7   2        183.82        182.87         5.71 o
   3   7   2       1198.03       1220.79        17.75 o
   4   7   2        442.36        434.06         9.89 o
   5   7   2        554.00        546.36        11.29 o
   6   7   2        371.94        386.05         9.74 o
   7   7   2         34.46         34.38         3.29 o
   8   7   2          0.06         -1.65         1.65 o
   9   7   2         45.76         39.85         2.95 o
  10   7   2        242.48        233.41         8.33 o
  11   7   2        226.21        226.87        10.01 o
  12   7   2         63.30         66.76         6.97 o
  13   7   2         28.33         31.50         4.53 o
  14   7   2          6.08          4.18         3.54 o
  15   7   2         25.53         20.62         4.74 o
  16   7   2         22.18         25.97         4.58 o
  17   7   2          0.38         -3.26         3.26 o
  18   7   2          0.32         -0.53         4.19 o
  19   7   2         25.83         40.01         8.53 o
  20   7   2        205.37        258.38        28.73 o
 -20   8   2          1.28         -0.89         4.60 o
 -19   8   2         12.75         18.31         6.58 o
 -18   8   2          2.00          2.21         4.74 o
 -17   8   2          0.50          3.06         3.94 o
 -16   8   2         45.59         50.44         7.12 o
 -15   8   2         22.23         26.40         5.50 o
 -14   8   2          0.85          1.54         3.56 o
 -13   8   2          2.58          3.06         3.02 o
 -12   8   2         30.10         41.40         4.79 o
 -11   8   2        521.17        516.54        14.29 o
 -10   8   2         72.05         68.51         5.55 o
  -9   8   2        206.28        205.16        10.44 o
  -8   8   2          0.89         -2.33         2.33 o
  -7   8   2         15.63         11.16         2.48 o
  -6   8   2        383.21        369.95        11.76 o
  -5   8   2          0.11          0.50         2.22 o
  -4   8   2         77.87         60.79         6.03 o
  -3   8   2         32.11         29.78         4.41 o
  -2   8   2         81.46         73.86         6.45 o
  -1   8   2         26.77         26.41         3.89 o
   0   8   2        506.94        495.08        13.95 o
   1   8   2        164.55        169.34         8.38 o
   2   8   2        507.87        479.80        11.86 o
   3   8   2        141.64        138.30         5.79 o
   4   8   2       1723.15       1723.93        26.31 o
   5   8   2        149.96        160.49         6.64 o
   6   8   2        427.65        416.27        12.22 o
   7   8   2         15.86         14.19         3.08 o
   8   8   2         38.20         30.30         3.13 o
   9   8   2         83.08         88.80         6.19 o
  10   8   2        127.70        129.97         7.55 o
  11   8   2         54.11         56.68         6.36 o
  12   8   2        150.01        152.77        10.48 o
  13   8   2        110.77        100.09         8.87 o
  14   8   2         42.71         49.01         6.74 o
  15   8   2        123.48        126.37        10.50 o
  16   8   2        118.65        127.39        10.39 o
  17   8   2          1.54         -5.31         5.59 o
  18   8   2          4.30          4.76        11.32 o
  19   8   2        134.01        136.98        20.86 o
 -18   9   2         86.03        114.86        18.62 o
 -17   9   2         32.80         51.55        13.77 o
 -16   9   2         79.28        108.15        15.19 o
 -15   9   2          2.54         -1.38         7.71 o
 -14   9   2          4.24          6.14         6.97 o
 -13   9   2        132.89        157.80        14.54 o
 -12   9   2        153.05        176.32        16.49 o
 -11   9   2        223.36        211.58        11.85 o
 -10   9   2          0.07          0.33         3.47 o
  -9   9   2         68.36         57.30         6.29 o
  -8   9   2          0.52          8.81         3.54 o
  -7   9   2        102.67         96.70         6.54 o
  -6   9   2          1.76         -2.81         2.89 o
  -5   9   2         60.11         56.81         6.15 o
  -4   9   2         14.41          7.49         3.65 o
  -3   9   2         11.58         12.95         3.52 o
  -2   9   2         23.16         20.86         4.42 o
  -1   9   2        109.43        107.93        15.41 o
   0   9   2        485.91        516.96        16.76 o
   1   9   2         47.19         47.77         5.21 o
   2   9   2         22.77         21.12         4.33 o
   3   9   2        203.96        181.83        16.55 o
   4   9   2        375.19        378.34        15.10 o
   5   9   2         76.02         77.62         7.60 o
   6   9   2         79.08         73.14         8.16 o
   7   9   2         61.33         59.50         6.69 o
   8   9   2         53.93         56.55         6.33 o
   9   9   2         62.80         58.66         5.46 o
  10   9   2         10.83          8.19         3.10 o
  11   9   2          2.70          5.63         3.51 o
  12   9   2         14.30         24.03         5.10 o
  13   9   2          0.09         -3.58         3.74 o
  14   9   2          6.53         10.34         4.99 o
  15   9   2         22.85         21.64         5.09 o
  16   9   2         20.17          8.29         5.55 o
  17   9   2          0.57         -8.46         8.46 o
  18   9   2          0.04         18.31         9.57 o
 -15  10   2          3.27         -2.56         7.20 o
 -14  10   2          5.08          4.57         5.43 o
 -13  10   2         15.83         21.27         7.34 o
 -12  10   2          0.80          2.63         5.09 o
 -11  10   2        108.66        115.75        13.25 o
 -10  10   2         76.50         74.37        10.37 o
  -9  10   2         55.70         63.75         6.88 o
  -8  10   2          0.84          0.78         3.12 o
  -7  10   2          0.07          1.23         4.49 o
  -6  10   2         53.84         41.63         4.87 o
  -5  10   2          0.28          4.10         3.13 o
  -4  10   2         86.65         90.82         8.13 o
  -3  10   2          4.01          1.51         5.71 o
  -2  10   2        151.71        152.62        11.15 o
  -1  10   2         84.19         90.92         8.17 o
   0  10   2         19.67         35.28         5.05 o
   1  10   2         13.83         22.08         5.11 o
   2  10   2         21.85         21.37         4.80 o
   3  10   2          0.22         -2.29         5.35 o
   4  10   2         42.52         38.02         5.98 o
   5  10   2          1.04          5.54         4.14 o
   6  10   2          0.01          2.58         4.14 o
   7  10   2          0.49          0.11         3.74 o
   8  10   2         54.50         54.94         7.58 o
   9  10   2          0.36          4.96         4.54 o
  10  10   2          0.38          2.20         3.32 o
  11  10   2          1.39          2.60         5.76 o
  12  10   2         12.32         12.92        11.83 o
  13  10   2          1.29          5.26         5.79 o
  14  10   2          0.98          1.48         7.11 o
  15  10   2          1.25         17.03         9.84 o
  16  10   2        108.52        125.05        17.98 o
 -11  11   2          2.86         16.92         7.80 o
 -10  11   2         20.40         30.42         8.07 o
  -9  11   2         28.91         37.61         8.34 o
  -8  11   2         15.63         14.36         4.39 o
  -7  11   2         31.28         27.10         5.17 o
  -6  11   2         10.28         12.60         5.38 o
  -5  11   2         52.94         58.20         6.15 o
  -4  11   2         30.42         31.52         6.03 o
  -3  11   2         24.66         19.71         5.35 o
  -2  11   2         16.67         23.25         5.28 o
  -1  11   2          3.24          8.31         3.83 o
   0  11   2        177.34        182.17        14.26 o
   1  11   2          5.07          4.22         4.11 o
   2  11   2          0.18          0.02         3.51 o
   3  11   2          2.46          1.86         4.26 o
   4  11   2         38.31         44.29         6.37 o
   5  11   2          0.97         -0.33         3.40 o
   6  11   2          0.39          3.38         4.95 o
   7  11   2         10.36          8.73         5.35 o
   8  11   2          9.49         14.44         4.75 o
   9  11   2          0.00          7.05         4.28 o
  10  11   2          0.01          8.26         6.35 o
  11  11   2          4.34          2.66         7.58 o
  12  11   2          5.96         -8.59         8.59 o
  -6  12   2          7.58         10.89         5.26 o
  -5  12   2         23.42         40.77         5.63 o
  -4  12   2         72.72         85.02         7.57 o
  -3  12   2         39.80         29.71        11.95 o
  -2  12   2         46.57         66.84         7.96 o
  -1  12   2          8.89         14.46         5.73 o
   0  12   2         14.61         10.52         5.84 o
   1  12   2          8.00         -1.28         8.01 o
   2  12   2          6.08         -5.26         5.26 o
   3  12   2         54.87         60.90         7.64 o
   4  12   2          1.67          8.96         4.07 o
   5  12   2         16.95         23.20         6.55 o
   6  12   2          0.06         -8.64         8.64 o
   7  12   2          8.02         -5.98         6.63 o
   8  12   2         16.83         14.15         8.04 o
 -25   1   3         13.37         14.68         7.56 o
 -24   1   3         32.55         28.88         5.51 o
 -23   1   3          0.49          7.92         5.13 o
 -22   1   3         10.18         15.52         5.64 o
 -21   1   3          8.97          3.49         4.47 o
 -20   1   3        126.60        125.36        10.12 o
 -19   1   3        201.56        202.93        10.38 o
 -18   1   3         23.30         20.52         4.22 o
 -17   1   3          3.44          6.10         3.11 o
 -16   1   3        139.78        131.67         7.62 o
 -15   1   3          0.09         -2.50         3.31 o
 -14   1   3        110.62        113.38         5.58 o
 -13   1   3        949.23        928.02        19.01 o
 -12   1   3         72.75         72.49         4.25 o
 -11   1   3         18.23         12.26         4.25 o
 -10   1   3        207.85        206.77         7.99 o
  -9   1   3        234.19        247.14         7.17 o
  -8   1   3        871.85        963.10        16.30 o
  -7   1   3          5.08          6.81         1.71 o
  -6   1   3        319.80        332.40         6.30 o
  -5   1   3       7520.90       7644.92        25.70 o
  -4   1   3       2032.09       2166.87        11.71 o
  -3   1   3       6644.14       6759.36        57.92 o
  -2   1   3        457.27        497.46         7.45 o
  -1   1   3       1049.86        974.54        11.59 o
   0   1   3        459.32        407.51         4.07 o
   1   1   3       2790.72       2972.12        20.81 o
   2   1   3       9132.41       9251.43        41.11 o
   3   1   3         22.43         25.59         0.94 o
   4   1   3       5807.97       6052.08        37.93 o
   5   1   3        736.91        842.49        18.81 o
   6   1   3        440.82        469.91         7.87 o
   7   1   3        119.22        141.31         2.94 o
   8   1   3          0.67          1.98         0.70 o
   9   1   3         22.92         33.01         1.55 o
  10   1   3        348.26        368.09         5.19 o
  11   1   3        338.96        329.19         4.75 o
  12   1   3          1.32          1.11         0.71 o
  13   1   3         20.25         16.42         2.18 o
  14   1   3         84.21         79.32         4.52 o
  15   1   3        371.80        357.40         9.80 o
  16   1   3          3.12         -0.77         3.00 o
  17   1   3         54.33         43.44         5.59 o
  18   1   3          9.21          1.84         3.90 o
  19   1   3        195.02        196.04        11.71 o
  20   1   3         21.08         17.39         4.39 o
  21   1   3          0.14         -0.97         3.47 o
  22   1   3          6.34          7.66         3.96 o
  23   1   3         36.76         38.29         6.18 o
  24   1   3          0.11         -4.81         5.73 o
 -24   2   3          0.17          3.41         5.15 o
 -23   2   3         36.42         39.74         5.82 o
 -22   2   3          0.53          3.70         3.95 o
 -21   2   3         56.68         69.22         6.94 o
 -20   2   3          9.44         12.58         4.00 o
 -19   2   3         13.36         14.76         3.82 o
 -18   2   3         54.50         49.50         5.44 o
 -17   2   3         26.89         33.75         4.83 o
 -16   2   3         12.01         14.37         2.66 o
 -15   2   3        174.57        140.13         7.14 o
 -14   2   3        539.64        493.17        12.65 o
 -13   2   3        245.04        227.34         8.36 o
 -12   2   3        975.96        905.56        15.70 o
 -11   2   3          0.76          1.50         1.65 o
 -10   2   3          5.59          8.50         2.00 o
  -9   2   3       1385.54       1343.42        21.46 o
  -8   2   3       1715.00       1862.64        26.21 o
  -7   2   3        311.05        316.70         7.48 o
  -6   2   3         88.92         90.94         3.91 o
  -5   2   3       1733.37       1784.01        16.14 o
  -4   2   3       2174.84       2291.70        19.96 o
  -3   2   3       4246.13       4309.62        19.07 o
  -2   2   3         85.97         90.45         2.71 o
  -1   2   3        468.85        505.39         4.63 o
   0   2   3       3371.07       3382.30        15.90 o
   1   2   3        180.98        197.51         2.40 o
   2   2   3        857.20        889.61         7.79 o
   3   2   3      10288.96      10661.73        77.49 o
   4   2   3       1520.21       1606.60        13.71 o
   5   2   3        156.26        156.66         2.98 o
   6   2   3       2652.13       2811.31        32.19 o
   7   2   3       1162.63       1196.69        17.34 o
   8   2   3          2.80          2.02         1.44 o
   9   2   3          6.17          1.77         1.02 o
  10   2   3        422.52        418.13         7.97 o
  11   2   3        521.08        526.55         9.27 o
  12   2   3          4.37          3.77         1.53 o
  13   2   3       1941.19       1944.97        22.08 o
  14   2   3          8.47          4.41         2.64 o
  15   2   3         36.09         37.29         3.66 o
  16   2   3        114.39        104.50        10.06 o
  17   2   3          4.35          8.18         3.68 o
  18   2   3        458.61        436.68        16.77 o
  19   2   3        134.43        151.92        10.55 o
  20   2   3          1.32         -2.45         3.56 o
  21   2   3          9.47          5.12         3.90 o
  22   2   3         39.77         51.01         5.65 o
  23   2   3          1.27          1.94         4.78 o
  24   2   3          6.60          2.29         6.57 o
 -24   3   3         68.63         58.35         9.91 o
 -23   3   3          1.20          5.32         8.37 o
 -22   3   3        185.33        205.84        11.82 o
 -21   3   3          0.79          1.60         5.53 o
 -20   3   3        148.95        154.15         9.63 o
 -19   3   3         81.68         77.27         6.87 o
 -18   3   3         27.89         23.76         3.47 o
 -17   3   3          9.26         13.74         3.11 o
 -16   3   3        388.83        397.06        12.34 o
 -15   3   3         16.35         16.21         3.05 o
 -14   3   3        138.11        120.81         6.59 o
 -13   3   3       2862.84       2757.70        64.76 o
 -12   3   3        230.83        233.38         8.15 o
 -11   3   3         34.77         29.74         3.03 o
 -10   3   3        361.99        369.46         9.49 o
  -9   3   3        101.65        120.23         5.36 o
  -8   3   3         24.62         36.66         3.00 o
  -7   3   3       1261.35       1223.64        20.68 o
  -6   3   3        322.50        314.08         8.32 o
  -5   3   3       1402.60       1433.27        18.17 o
  -4   3   3        851.83        826.13        12.96 o
  -3   3   3       2356.67       2350.39        15.31 o
  -2   3   3       2173.79       2416.37        12.36 o
  -1   3   3        304.42        273.40         4.37 o
   0   3   3       1918.16       2008.07        14.69 o
   1   3   3        320.22        311.89         5.73 o
   2   3   3       8135.31       8290.57        42.45 o
   3   3   3        384.87        413.66         4.52 o
   4   3   3       5512.05       5602.67        24.30 o
   5   3   3        412.87        338.14         5.02 o
   6   3   3        817.25        791.38         6.81 o
   7   3   3          5.44         17.23         1.67 o
   8   3   3        208.28        226.10         6.71 o
   9   3   3        213.57        196.45         6.53 o
  10   3   3        190.96        210.13         6.48 o
  11   3   3         23.56         14.90         2.26 o
  12   3   3         33.57         21.97         4.34 o
  13   3   3        120.24        124.76         7.14 o
  14   3   3        114.42        105.73         8.91 o
  15   3   3        411.17        378.22        12.34 o
  16   3   3         79.43         74.04         7.52 o
  17   3   3         75.24         66.36         5.84 o
  18   3   3         51.25         70.04         6.31 o
  19   3   3        450.08        459.60        14.14 o
  20   3   3         22.09         28.86         4.38 o
  21   3   3         29.59         17.35         3.88 o
  22   3   3         25.91         21.36         6.51 o
  23   3   3         16.28          7.66         4.45 o
  24   3   3          0.06         10.46         5.67 o
 -24   4   3         32.12          9.66         7.02 o
 -23   4   3          4.93          8.80         8.48 o
 -22   4   3         65.46         85.19         7.97 o
 -21   4   3          2.46         -2.48         3.47 o
 -20   4   3          8.20          9.18         3.66 o
 -19   4   3         27.58         30.64         9.02 o
 -18   4   3         87.35         85.50         8.07 o
 -17   4   3        377.50        378.37        12.49 o
 -16   4   3         27.11         24.08         3.52 o
 -15   4   3          0.16         -1.69         2.37 o
 -14   4   3          0.44          1.50         1.97 o
 -13   4   3          1.02          0.82         2.04 o
 -12   4   3        414.96        402.17        10.86 o
 -11   4   3        626.67        623.72        17.24 o
 -10   4   3         47.38         47.75         3.78 o
  -9   4   3        925.99        933.76        14.92 o
  -8   4   3          2.93          4.08         1.99 o
  -7   4   3          2.71          3.82         1.51 o
  -6   4   3        892.34        911.85        12.89 o
  -5   4   3        446.02        484.83         8.35 o
  -4   4   3         54.16         44.94         2.71 o
  -3   4   3       3901.17       3916.33        46.72 o
  -2   4   3       1950.42       2021.08        15.27 o
  -1   4   3          0.89          0.98         1.64 o
   0   4   3         94.88         69.99         2.60 o
   1   4   3         41.01         29.31         1.25 o
   2   4   3         36.68         42.36         2.86 o
   3   4   3       2346.28       2387.95        16.14 o
   4   4   3        314.10        287.57         4.69 o
   5   4   3        767.33        772.23         8.07 o
   6   4   3        762.62        727.76         8.26 o
   7   4   3        155.78        155.83         3.66 o
   8   4   3        117.42        119.85         3.10 o
   9   4   3        579.12        579.74        10.71 o
  10   4   3        434.87        414.52         9.58 o
  11   4   3        100.66         95.85         4.89 o
  12   4   3        446.64        441.35         9.56 o
  13   4   3        609.60        612.60        11.71 o
  14   4   3        132.89        109.26         4.97 o
  15   4   3         51.11         57.01         4.20 o
  16   4   3        287.41        269.12         8.80 o
  17   4   3         88.90         80.08         5.48 o
  18   4   3        217.90        232.24         9.90 o
  19   4   3        194.97        217.73        11.19 o
  20   4   3         27.15         25.57         4.87 o
  21   4   3          8.62         12.50         3.64 o
  22   4   3          1.39          8.18         4.73 o
  23   4   3          0.38          3.49         8.51 o
  24   4   3          6.93          4.05         5.33 o
 -22   5   3        145.80        159.33        10.72 o
 -21   5   3          8.23         11.79         3.89 o
 -20   5   3         50.01         55.23         6.36 o
 -19   5   3          4.71         -2.97         3.38 o
 -18   5   3         11.17         15.94         3.72 o
 -17   5   3          3.72          5.51         2.86 o
 -16   5   3        272.70        271.40         9.47 o
 -15   5   3        138.30        131.55         6.45 o
 -14   5   3        480.13        453.94        11.44 o
 -13   5   3         88.24         81.88         4.92 o
 -12   5   3          8.83          9.40         2.29 o
 -11   5   3        438.25        399.15         9.77 o
 -10   5   3        118.33        109.49         5.15 o
  -9   5   3         38.52         33.69         3.08 o
  -8   5   3          0.06          1.71         1.74 o
  -7   5   3        600.52        588.05        10.39 o
  -6   5   3         20.71         22.29         2.36 o
  -5   5   3         40.65         40.08         2.68 o
  -4   5   3        777.38        698.95         9.39 o
  -3   5   3         16.87         10.23         1.83 o
  -2   5   3        936.86       1136.71        14.74 o
  -1   5   3        761.26        760.80         9.57 o
   0   5   3       1728.39       1748.45        21.52 o
   1   5   3        646.53        670.10        17.56 o
   2   5   3        630.78        606.94        12.49 o
   3   5   3        652.99        638.78        22.71 o
   4   5   3        823.74        839.45         9.51 o
   5   5   3        815.64        739.55         9.28 o
   6   5   3         27.14         22.72         1.59 o
   7   5   3          2.33          0.15         1.19 o
   8   5   3        114.87        126.17         3.70 o
   9   5   3        161.68        157.44         4.07 o
  10   5   3         91.28         89.19         3.83 o
  11   5   3          0.44         -0.62         2.53 o
  12   5   3          3.36          3.57         1.95 o
  13   5   3         23.55         14.05         2.67 o
  14   5   3         29.31         30.54         3.57 o
  15   5   3         64.61         61.54         4.91 o
  16   5   3         37.28         37.32         4.13 o
  17   5   3         91.77         94.47         9.05 o
  18   5   3         19.00         24.90         6.06 o
  19   5   3         60.71         68.07         7.13 o
  20   5   3        180.65        200.24        11.45 o
  21   5   3         86.53         98.33         8.70 o
  22   5   3         10.30         11.34         7.90 o
  23   5   3         35.25         57.84        12.17 o
 -21   6   3          4.40          8.80         5.24 o
 -20   6   3         16.57         10.54         3.62 o
 -19   6   3         18.57         15.99         4.08 o
 -18   6   3         12.09         17.61         5.11 o
 -17   6   3          0.01          1.86         2.82 o
 -16   6   3          0.80         11.17         3.59 o
 -15   6   3        125.15        115.85         6.26 o
 -14   6   3          7.61          6.02         2.38 o
 -13   6   3         11.38          7.90         2.90 o
 -12   6   3         17.94         12.94         2.67 o
 -11   6   3        215.12        221.70         7.68 o
 -10   6   3         37.43         36.44         3.65 o
  -9   6   3         98.83        104.60         5.12 o
  -8   6   3         42.04         39.32         3.17 o
  -7   6   3        211.87        197.67         6.31 o
  -6   6   3         60.17         60.49         3.46 o
  -5   6   3          2.99          4.27         1.37 o
  -4   6   3        244.40        240.89         5.81 o
  -3   6   3        220.77        246.93         8.17 o
  -2   6   3         29.25         27.10         2.38 o
  -1   6   3        279.02        246.40         9.09 o
   0   6   3        654.28        668.10        10.31 o
   1   6   3        146.22        141.92         4.95 o
   2   6   3        380.96        375.54         9.50 o
   3   6   3        367.88        356.89         7.87 o
   4   6   3       1241.41       1199.14        16.03 o
   5   6   3        162.87        162.01         6.08 o
   6   6   3        232.06        213.98         5.03 o
   7   6   3         12.28         10.36         2.31 o
   8   6   3          0.22         -1.61         1.93 o
   9   6   3        105.89         99.20         3.86 o
  10   6   3        108.16         98.96         5.35 o
  11   6   3        186.68        168.22         8.47 o
  12   6   3          0.45          6.58         3.67 o
  13   6   3         98.01         88.82         6.71 o
  14   6   3         12.42         11.58         3.15 o
  15   6   3        674.09        660.49        18.06 o
  16   6   3         40.64         48.16         5.54 o
  17   6   3         38.84         39.60         6.82 o
  18   6   3         13.02         11.24         5.17 o
  19   6   3         64.13         62.99         8.07 o
  20   6   3         39.68         48.84         6.42 o
  21   6   3         87.42        111.32        10.36 o
  22   6   3          5.11         -0.71         6.00 o
 -21   7   3          2.36          3.74         4.42 o
 -20   7   3          0.28         -5.52         5.52 o
 -19   7   3         13.25          6.80         3.94 o
 -18   7   3         14.73         15.36         4.38 o
 -17   7   3          7.36          9.10         4.71 o
 -16   7   3         36.05         35.09         5.61 o
 -15   7   3         32.22         42.10         6.30 o
 -14   7   3          6.74          3.52         2.78 o
 -13   7   3        129.19        112.92         6.98 o
 -12   7   3         32.57         34.32         4.17 o
 -11   7   3        344.81        361.10        11.63 o
 -10   7   3          1.58          5.63         3.11 o
  -9   7   3        102.54        113.40         5.43 o
  -8   7   3          4.78          5.97         2.36 o
  -7   7   3          4.58          2.93         1.82 o
  -6   7   3         49.08         51.94         3.26 o
  -5   7   3        129.11        134.15         4.61 o
  -4   7   3         17.34         21.27         3.53 o
  -3   7   3          1.04         -0.88         1.34 o
  -2   7   3          1.78         -2.81         2.81 o
  -1   7   3        102.56         89.72         4.26 o
   0   7   3        285.41        276.59         9.67 o
   1   7   3        109.79         94.16         4.37 o
   2   7   3        235.86        225.89         7.35 o
   3   7   3         11.19          7.65         1.89 o
   4   7   3         10.64         11.99         2.42 o
   5   7   3         23.31         21.91         2.97 o
   6   7   3        546.31        517.39        11.52 o
   7   7   3         13.77         15.62         2.73 o
   8   7   3         60.99         60.34         4.31 o
   9   7   3         49.04         39.40         3.08 o
  10   7   3          9.93          8.67         2.77 o
  11   7   3         23.44         21.27         3.65 o
  12   7   3          7.06          6.92         2.73 o
  13   7   3        215.26        219.43        10.67 o
  14   7   3         64.73         61.02         6.01 o
  15   7   3         38.35         31.92         4.66 o
  16   7   3          0.26         -1.27         3.32 o
  17   7   3         44.15         54.54         7.84 o
  18   7   3          0.69         -2.08         4.69 o
  19   7   3          0.38         -5.83         8.88 o
  20   7   3          5.75          8.32         6.81 o
 -19   8   3         56.39         64.29         9.77 o
 -18   8   3         50.36         64.91         8.56 o
 -17   8   3          2.49          5.79         4.12 o
 -16   8   3          0.11          0.57         3.75 o
 -15   8   3         42.35         43.44         6.40 o
 -14   8   3          2.02          4.80         3.48 o
 -13   8   3         63.59         63.59         5.65 o
 -12   8   3          0.90          1.15         3.50 o
 -11   8   3         43.93         47.26         5.92 o
 -10   8   3          1.87          5.08         3.35 o
  -9   8   3        205.60        211.49        11.06 o
  -8   8   3          9.52          6.29         3.25 o
  -7   8   3        101.27         93.66         7.16 o
  -6   8   3         42.14         46.76         4.62 o
  -5   8   3         38.76         34.77         4.06 o
  -4   8   3        134.07        130.45         8.60 o
  -3   8   3        274.84        259.89        11.77 o
  -2   8   3          0.52         -2.29         4.58 o
  -1   8   3         51.91         41.27         4.50 o
   0   8   3        203.60        209.15         9.11 o
   1   8   3         79.81         86.42         6.00 o
   2   8   3          0.00         -0.63         1.72 o
   3   8   3          0.39         -2.20         2.20 o
   4   8   3          3.37          4.01         2.19 o
   5   8   3          0.04          2.39         2.17 o
   6   8   3         90.75         89.59         5.35 o
   7   8   3         83.66         85.09         6.67 o
   8   8   3         29.39         37.25         3.75 o
   9   8   3         14.39         13.22         2.55 o
  10   8   3         42.89         42.12         3.99 o
  11   8   3          8.55          3.31         4.26 o
  12   8   3        185.70        185.78        11.36 o
  13   8   3         10.66         10.88         4.16 o
  14   8   3          1.98         -0.62         3.78 o
  15   8   3         52.44         51.74         7.11 o
  16   8   3          3.68          2.38        12.92 o
  17   8   3         13.77          9.60         6.00 o
  18   8   3          1.25          2.10         5.51 o
  19   8   3         28.16         24.32        10.46 o
 -17   9   3          2.25          9.03         7.34 o
 -16   9   3         76.71        102.81        21.60 o
 -15   9   3         29.86         37.06         8.36 o
 -14   9   3         30.45         45.70         9.26 o
 -13   9   3          5.51          6.00         6.31 o
 -12   9   3         71.49         90.70        11.63 o
 -11   9   3          3.94          7.59         5.18 o
 -10   9   3         46.17         48.37         6.13 o
  -9   9   3          0.67         -3.22         3.23 o
  -8   9   3          2.97         -0.81         4.42 o
  -7   9   3         26.88         26.05         4.34 o
  -6   9   3         19.50         10.45         3.16 o
  -5   9   3         52.21         55.82         5.42 o
  -4   9   3        356.59        363.90        14.95 o
  -3   9   3          4.66          4.16         3.67 o
  -2   9   3         11.71          3.25         3.28 o
  -1   9   3          1.91          0.50         3.38 o
   0   9   3         15.85         14.10         3.30 o
   1   9   3          4.23          7.88         2.74 o
   2   9   3         15.79         11.25         3.69 o
   3   9   3          5.17          9.44         4.12 o
   4   9   3        219.93        219.67        11.63 o
   5   9   3          0.09         -3.46         3.46 o
   6   9   3         41.00         50.46         6.24 o
   7   9   3         11.25          8.56         3.98 o
   8   9   3         27.74         22.39         3.61 o
   9   9   3          0.09          2.37         2.70 o
  10   9   3         53.46         45.72         5.07 o
  11   9   3         58.66         52.14         6.60 o
  12   9   3         10.91         10.35         4.12 o
  13   9   3         64.68         67.72         7.72 o
  14   9   3          5.98          1.84         3.78 o
  15   9   3         17.05         17.34         4.80 o
  16   9   3          0.38          0.73         5.71 o
  17   9   3         10.23         -9.16         9.16 o
  18   9   3         13.51         16.83         9.04 o
 -14  10   3          3.35          0.92         5.53 o
 -13  10   3         60.96         59.92         9.62 o
 -12  10   3         51.09         53.95         9.88 o
 -11  10   3         10.90         16.62         6.37 o
 -10  10   3          0.23         -2.74         3.21 o
  -9  10   3         65.89         70.99         7.49 o
  -8  10   3          1.42          6.10         3.20 o
  -7  10   3         14.21         10.34         5.54 o
  -6  10   3         63.77         69.16         6.17 o
  -5  10   3         79.10         93.60         7.24 o
  -4  10   3         76.51         80.89         6.55 o
  -3  10   3        109.52        111.03         9.01 o
  -2  10   3          6.58          3.78         3.62 o
  -1  10   3        122.62        130.52         9.70 o
   0  10   3        209.25        231.38        12.43 o
   1  10   3        138.51        148.52        10.39 o
   2  10   3        120.11        121.25        10.59 o
   3  10   3          2.08          5.46         3.67 o
   4  10   3        178.27        175.77        11.18 o
   5  10   3          0.71          2.69         4.45 o
   6  10   3         66.66         63.90         7.22 o
   7  10   3          0.40         -3.34         5.08 o
   8  10   3         29.53         32.12         5.62 o
   9  10   3          6.07          3.52         3.51 o
  10  10   3         69.37         64.96         7.16 o
  11  10   3         11.91          8.67         5.91 o
  12  10   3         47.68         55.87         9.26 o
  13  10   3          0.01         -1.36         5.15 o
  14  10   3         10.93          3.68         5.32 o
  15  10   3          1.21          0.91         5.63 o
 -11  11   3          0.35        -10.08        10.08 o
 -10  11   3          0.08         -5.49        12.51 o
  -9  11   3         22.25         29.44         5.81 o
  -8  11   3          5.78          0.36         3.87 o
  -7  11   3         13.94         18.37         5.11 o
  -6  11   3         37.95         41.17         7.86 o
  -5  11   3         18.34         17.14         4.57 o
  -4  11   3          5.03         13.45         3.64 o
  -3  11   3         25.21         23.50         5.40 o
  -2  11   3          1.82          2.99         4.17 o
  -1  11   3          4.77         10.81         5.28 o
   0  11   3        150.92        158.68        13.17 o
   1  11   3         27.84         31.30         6.69 o
   2  11   3         45.04         49.00         6.70 o
   3  11   3         21.24         17.87         4.84 o
   4  11   3         30.18         24.79         5.94 o
   5  11   3         36.09         36.77         5.90 o
   6  11   3          7.92          2.48         3.88 o
   7  11   3          4.47          7.30         3.69 o
   8  11   3         10.95          7.54         3.78 o
   9  11   3         15.74         19.74         5.16 o
  10  11   3          0.20          1.01         5.41 o
  11  11   3          4.40          5.50         6.23 o
  12  11   3          0.13         -3.48         5.72 o
  -7  12   3         29.18         38.89         9.36 o
  -6  12   3         10.47         13.12         5.41 o
  -5  12   3        145.89        165.37        14.34 o
  -4  12   3         20.72         23.72         4.55 o
  -3  12   3          6.63          6.23         3.48 o
  -2  12   3          0.36         13.84         5.59 o
  -1  12   3         17.28          9.83        10.82 o
   0  12   3          2.00         10.04         5.57 o
   1  12   3         79.78         71.07        13.25 o
   2  12   3          2.70          3.57         4.53 o
   3  12   3         50.97         56.95         7.21 o
   4  12   3          1.23         -3.90         3.90 o
   5  12   3          0.06          5.65         4.98 o
   6  12   3          0.88         -3.83         6.29 o
   7  12   3          4.12         10.54         7.74 o
   8  12   3          0.67          0.20         5.00 o
 -25   0   4         53.31         57.34        13.74 o
 -24   0   4         20.12         26.62         7.78 o
 -23   0   4         42.53         51.28         9.63 o
 -22   0   4        184.83        179.73        33.68 o
 -21   0   4         90.47        125.96        12.93 o
 -20   0   4        172.83        168.48        13.93 o
 -19   0   4          0.69          6.19         8.69 o
 -18   0   4        708.89        665.33        25.31 o
 -17   0   4         13.42         25.95         6.93 o
 -16   0   4         18.19         17.27         4.70 o
 -15   0   4        136.23        151.67        11.26 o
 -14   0   4         82.47         66.92         5.78 o
 -13   0   4         68.57         60.04         5.21 o
 -12   0   4         20.26         22.07         3.48 o
 -11   0   4         71.07         62.53         5.16 o
 -10   0   4        155.74        193.48         8.18 o
  -9   0   4       6910.55       6926.35        44.76 o
  -8   0   4       3059.45       3191.81        37.60 o
  -7   0   4          4.47          7.03         2.16 o
  -6   0   4       2787.07       2874.06        74.48 o
  -5   0   4       1192.78       1182.27        15.24 o
  -4   0   4        481.06        622.20        14.57 o
  -3   0   4          2.60         -1.63         2.36 o
  -2   0   4       1073.86       1239.23        13.43 o
  -1   0   4       4769.14       4907.14        72.91 o
   0   0   4        325.57        310.13         5.63 o
   1   0   4       5907.66       6135.80        37.56 o
   2   0   4         12.99         16.79         1.12 o
   3   0   4         19.60          5.90         0.85 o
   4   0   4        498.35        524.63         5.65 o
   5   0   4       2516.01       2553.55        21.68 o
   6   0   4       8066.29       8406.34        75.40 o
   7   0   4       5109.87       5244.27        68.61 o
   8   0   4       1292.70       1335.04        20.91 o
   9   0   4          0.10          2.62         3.72 o
  10   0   4        589.63        624.83        25.59 o
  11   0   4       1577.14       1668.31        18.36 o
  12   0   4         10.50          9.93         1.30 o
  13   0   4       2680.56       2632.56        33.94 o
  14   0   4        217.73        216.84        13.93 o
  15   0   4         19.70         18.32         8.06 o
  16   0   4          1.03          2.59         7.94 o
  17   0   4         10.09         13.80         8.30 o
  18   0   4        355.18        330.88        19.41 o
  19   0   4          0.58          6.60         6.93 o
  20   0   4        107.48        125.83        18.87 o
  21   0   4         61.70         51.30        12.72 o
  22   0   4          6.09         -9.11         9.36 o
  23   0   4        180.89        213.17        26.57 o
  24   0   4          9.85         -3.10         7.45 o
 -25   1   4         72.82        100.54        17.55 o
 -24   1   4         49.63         32.63         7.83 o
 -23   1   4          0.96          7.47         4.00 o
 -22   1   4        650.99        691.24        20.83 o
 -21   1   4          0.01         11.53         4.48 o
 -20   1   4        136.24        137.16         8.07 o
 -19   1   4        293.94        276.02        10.74 o
 -18   1   4        180.58        187.15         8.84 o
 -17   1   4         51.99         68.96         6.10 o
 -16   1   4        143.68        106.60         5.93 o
 -15   1   4          0.10         -1.63         2.24 o
 -14   1   4        315.98        279.88         8.83 o
 -13   1   4          3.95          6.86         2.85 o
 -12   1   4        519.86        486.34        13.37 o
 -11   1   4         14.32          9.04         1.84 o
 -10   1   4       1050.24        966.15        15.05 o
  -9   1   4        528.33        558.76         8.97 o
  -8   1   4       2546.94       2806.65        21.24 o
  -7   1   4       1816.95       1836.50        21.52 o
  -6   1   4       2250.94       2474.30        25.10 o
  -5   1   4       8093.29       8366.66        36.82 o
  -4   1   4        802.29        832.77        16.51 o
  -3   1   4        994.75        956.22         8.45 o
  -2   1   4       2400.30       2389.93        27.03 o
  -1   1   4       1489.51       1531.55        12.02 o
   0   1   4       4974.32       5074.45        31.09 o
   1   1   4       1085.74       1007.38        13.77 o
   2   1   4        275.41        258.44         4.39 o
   3   1   4          2.49         30.10        12.68 o
   4   1   4        240.08        225.29         4.72 o
   5   1   4        326.99        267.94         3.60 o
   6   1   4       2213.14       2497.48        14.77 o
   7   1   4        256.26        288.79         5.24 o
   8   1   4       2811.47       2804.57        17.06 o
   9   1   4       1227.02       1239.59        14.96 o
  10   1   4        130.90        161.36         5.17 o
  11   1   4         60.26         56.71         3.07 o
  12   1   4       1189.44       1135.23        19.33 o
  13   1   4          4.20          3.29         1.40 o
  14   1   4        346.88        343.48        10.04 o
  15   1   4       1281.65       1245.45        24.61 o
  16   1   4         33.25         29.25         3.85 o
  17   1   4        227.20        238.47         9.52 o
  18   1   4          5.69          2.82         4.21 o
  19   1   4         30.96         35.62         5.63 o
  20   1   4         19.80         32.16        10.99 o
  21   1   4          1.87          6.72         7.76 o
  22   1   4         12.62         27.31         8.53 o
  23   1   4         37.78         45.36         9.70 o
  24   1   4         73.74         94.61        19.24 o
 -24   2   4         13.36         19.64         6.67 o
 -23   2   4          4.35          4.30         4.01 o
 -22   2   4          0.63          5.62         4.20 o
 -21   2   4          4.83          0.34         3.37 o
 -20   2   4          2.22          4.83         3.47 o
 -19   2   4        206.47        212.50        10.79 o
 -18   2   4        416.69        406.33        12.20 o
 -17   2   4        134.09        137.60         7.03 o
 -16   2   4          9.88          7.37         2.42 o
 -15   2   4         56.96         54.20         4.73 o
 -14   2   4         14.32         16.58         3.36 o
 -13   2   4         30.95         24.19         3.58 o
 -12   2   4          2.64         -0.06         2.15 o
 -11   2   4        714.52        689.63        13.45 o
 -10   2   4         10.42          8.92         1.96 o
  -9   2   4       1825.71       1769.72        19.93 o
  -8   2   4         68.36         75.08         4.17 o
  -7   2   4        208.61        248.55         7.00 o
  -6   2   4       2650.96       2791.13        25.22 o
  -5   2   4       1500.79       1566.69        18.71 o
  -4   2   4         57.17         65.24         3.24 o
  -3   2   4       1473.33       1499.39        12.38 o
  -2   2   4       2106.35       2270.71        10.97 o
  -1   2   4        434.88        415.13         5.52 o
   0   2   4        701.82        760.44         5.85 o
   1   2   4       1007.41        921.56         5.64 o
   2   2   4         12.79         10.25         0.72 o
   3   2   4        215.57        239.60         3.12 o
   4   2   4        752.47        747.68         5.98 o
   5   2   4        550.51        601.34         5.06 o
   6   2   4        995.19       1015.77        11.18 o
   7   2   4       1430.17       1484.29        15.13 o
   8   2   4         20.98         18.32         1.59 o
   9   2   4        239.06        223.03         5.16 o
  10   2   4        224.03        205.96         6.27 o
  11   2   4          0.68          0.92         1.36 o
  12   2   4        103.25         96.84         4.72 o
  13   2   4        300.54        309.95         8.51 o
  14   2   4          0.81          3.79         1.92 o
  15   2   4         45.61         41.44         5.19 o
  16   2   4         25.85         34.16         4.93 o
  17   2   4        116.99        106.49         8.35 o
  18   2   4         82.25         81.00         7.74 o
  19   2   4         16.42         16.53         4.49 o
  20   2   4        144.73        143.52        10.68 o
  21   2   4         29.92         22.32         7.32 o
  22   2   4          0.78          1.93         6.40 o
  23   2   4          3.18          1.26         4.11 o
  24   2   4          2.85         -9.96         9.96 o
 -24   3   4         11.11          6.77         6.04 o
 -23   3   4          5.84         17.74         4.61 o
 -22   3   4        427.11        474.49        17.69 o
 -21   3   4          7.66         13.02         4.49 o
 -20   3   4          0.07         -3.83         3.83 o
 -19   3   4          7.04          9.27         2.95 o
 -18   3   4          3.53          0.58         2.71 o
 -17   3   4         43.45         36.06         4.45 o
 -16   3   4          0.56          0.09         2.59 o
 -15   3   4         28.00         21.98         3.41 o
 -14   3   4        468.61        427.76        12.20 o
 -13   3   4        273.19        251.53         9.09 o
 -12   3   4         79.00         72.34         5.47 o
 -11   3   4          0.17         -0.55         2.59 o
 -10   3   4          3.98          0.32         1.88 o
  -9   3   4        417.34        431.99        10.24 o
  -8   3   4        358.47        400.34         9.51 o
  -7   3   4       1334.45       1334.94        18.90 o
  -6   3   4        255.65        241.26         7.83 o
  -5   3   4       1073.47       1044.46        15.65 o
  -4   3   4          7.60         10.27         1.54 o
  -3   3   4       2918.35       3247.84        41.68 o
  -2   3   4        879.55       1086.10        15.23 o
  -1   3   4        310.25        288.31         5.09 o
   0   3   4        438.27        508.45         5.01 o
   1   3   4       8874.11       9575.74        39.03 o
   2   3   4        482.79        485.27         5.04 o
   3   3   4        302.04        308.28         4.04 o
   4   3   4       1004.46       1038.20         7.35 o
   5   3   4       1084.02       1105.51         8.83 o
   6   3   4         46.13         37.63         1.85 o
   7   3   4        157.07        157.03         3.97 o
   8   3   4         68.88         72.47         2.78 o
   9   3   4         57.19         66.15         3.20 o
  10   3   4        212.59        215.59         5.77 o
  11   3   4          8.34         13.96         2.65 o
  12   3   4         10.16          6.28         2.31 o
  13   3   4         53.74         63.73         5.09 o
  14   3   4         59.42         62.71         4.69 o
  15   3   4        346.94        340.41        13.36 o
  16   3   4         42.34         46.56         5.79 o
  17   3   4          2.52         11.63         3.79 o
  18   3   4          1.62          0.21         3.32 o
  19   3   4         74.56         81.10         8.51 o
  20   3   4        261.30        302.32        15.12 o
  21   3   4          0.02         11.82         5.35 o
  22   3   4          6.61          7.80         4.28 o
  23   3   4         16.83         15.17         5.20 o
  24   3   4          1.55          4.67         6.62 o
 -23   4   4         17.95         18.91         6.93 o
 -22   4   4         46.83         45.21         6.19 o
 -21   4   4          8.44         15.74         4.87 o
 -20   4   4         87.07        106.42         8.30 o
 -19   4   4        134.69        135.85        10.39 o
 -18   4   4         66.61         55.95         5.44 o
 -17   4   4          4.57         -0.18         2.37 o
 -16   4   4          5.51         -1.48         2.28 o
 -15   4   4         21.05         15.19         3.14 o
 -14   4   4          0.67         -0.80         2.17 o
 -13   4   4         82.91         84.41         5.66 o
 -12   4   4         52.86         43.69         4.27 o
 -11   4   4        159.65        151.98         6.89 o
 -10   4   4        358.55        342.03         9.79 o
  -9   4   4          5.13          6.59         2.40 o
  -8   4   4        291.59        313.53         9.85 o
  -7   4   4        555.92        576.80        11.20 o
  -6   4   4        232.13        276.56         7.53 o
  -5   4   4        621.57        624.80         9.20 o
  -4   4   4       1010.78       1019.62        13.68 o
  -3   4   4         15.72         16.88         1.67 o
  -2   4   4        187.06        165.99         4.49 o
  -1   4   4         71.02         78.25         3.30 o
   0   4   4          3.12          5.05         0.76 o
   1   4   4        105.81        112.92         3.02 o
   2   4   4          0.16          0.33         0.93 o
   3   4   4       2769.72       2893.17        14.91 o
   4   4   4         40.98         52.68         2.09 o
   5   4   4         56.24         65.13         2.40 o
   6   4   4       1060.38       1050.57         9.29 o
   7   4   4          0.00          0.17         0.70 o
   8   4   4        268.67        262.00         6.04 o
   9   4   4         97.68         92.94         3.76 o
  10   4   4        269.16        259.48         7.68 o
  11   4   4        684.50        649.46        12.42 o
  12   4   4         19.19         15.37         3.06 o
  13   4   4        250.33        239.94         8.17 o
  14   4   4        153.24        141.43         6.57 o
  15   4   4          4.78          7.61         2.54 o
  16   4   4          2.23         -1.20         2.35 o
  17   4   4         62.19         50.94         4.85 o
  18   4   4         91.14         91.83         6.55 o
  19   4   4          2.02          5.67         3.04 o
  20   4   4         36.68         44.85         5.24 o
  21   4   4         27.88         36.22         6.02 o
  22   4   4         19.34         24.23         4.83 o
 -23   5   4         12.54          7.55         6.89 o
 -22   5   4         25.29         25.37         5.12 o
 -21   5   4          0.55          0.65         3.27 o
 -20   5   4         28.58         28.56         4.96 o
 -19   5   4         12.96          7.02         4.24 o
 -18   5   4         10.34         10.33         5.67 o
 -17   5   4         89.05         65.91         5.83 o
 -16   5   4         63.44         68.57         5.94 o
 -15   5   4          4.81          4.70         2.92 o
 -14   5   4         30.45         35.26         4.10 o
 -13   5   4        695.78        622.25        16.38 o
 -12   5   4         67.62         70.68         5.63 o
 -11   5   4          0.07          0.16         2.84 o
 -10   5   4          0.15         -0.24         2.18 o
  -9   5   4       1266.27       1247.30        18.13 o
  -8   5   4       1211.84       1188.59        15.76 o
  -7   5   4         99.01        109.14         4.82 o
  -6   5   4        607.74        629.98         9.17 o
  -5   5   4        138.60        145.31         4.22 o
  -4   5   4        156.05        172.37         4.96 o
  -3   5   4        883.71        928.51        12.31 o
  -2   5   4        437.78        457.01         9.25 o
  -1   5   4       1057.00       1126.89        11.96 o
   0   5   4        460.35        482.43         6.32 o
   1   5   4        543.22        615.38         6.88 o
   2   5   4         52.69         62.04         1.92 o
   3   5   4        331.63        329.38         6.20 o
   4   5   4        175.88        180.31         4.74 o
   5   5   4         12.71         10.44         1.48 o
   6   5   4        569.51        535.71         7.21 o
   7   5   4         19.91         16.86         1.80 o
   8   5   4        594.66        571.11         7.33 o
   9   5   4        170.94        163.38         3.82 o
  10   5   4        638.80        631.44        12.26 o
  11   5   4        619.96        584.56        12.31 o
  12   5   4        187.82        185.76         7.33 o
  13   5   4          1.56          2.57         2.25 o
  14   5   4        557.80        538.86        13.05 o
  15   5   4        247.23        240.62         9.11 o
  16   5   4         78.69         72.55         7.73 o
  17   5   4         20.17         20.18         5.35 o
  18   5   4         58.83         55.53         6.65 o
  19   5   4         78.78         83.79         7.59 o
  20   5   4         19.92         17.40         6.46 o
  21   5   4          5.41          5.74         6.07 o
  22   5   4          8.22         12.56         8.32 o
 -22   6   4          0.67         12.51         8.95 o
 -21   6   4          2.24          1.44         4.98 o
 -20   6   4          0.89         -2.49         4.32 o
 -19   6   4          2.82          7.50         5.08 o
 -18   6   4         35.91         33.63         5.15 o
 -17   6   4         45.62         42.83         5.65 o
 -16   6   4          8.97          5.64         2.60 o
 -15   6   4         83.62         89.47         5.69 o
 -14   6   4         20.65         12.23         3.45 o
 -13   6   4         93.24         85.94         5.28 o
 -12   6   4          4.31          2.51         1.99 o
 -11   6   4          2.54          0.24         2.02 o
 -10   6   4         15.11         15.76         3.73 o
  -9   6   4        541.60        546.60        11.51 o
  -8   6   4        505.60        519.76        10.91 o
  -7   6   4         18.31         16.61         2.35 o
  -6   6   4         23.98         24.62         2.51 o
  -5   6   4        117.13        118.76         5.29 o
  -4   6   4        326.96        328.04         8.21 o
  -3   6   4        141.78        128.66         4.97 o
  -2   6   4        344.45        369.95        10.49 o
  -1   6   4        238.59        234.11         5.10 o
   0   6   4        362.86        321.31         6.83 o
   1   6   4         47.16         35.09         1.85 o
   2   6   4         78.16         70.26         4.54 o
   3   6   4         83.00         86.76         3.39 o
   4   6   4        748.66        693.31        17.98 o
   5   6   4         57.25         57.33         3.96 o
   6   6   4        145.76        148.44         6.13 o
   7   6   4        802.98        756.76        14.61 o
   8   6   4        513.52        506.30        10.40 o
   9   6   4        351.42        340.39         8.67 o
  10   6   4        176.29        161.29         6.15 o
  11   6   4          2.52          6.14         2.53 o
  12   6   4        643.56        627.41        16.40 o
  13   6   4         90.08         88.49         6.80 o
  14   6   4        242.69        220.97        10.41 o
  15   6   4        171.37        168.69         9.37 o
  16   6   4         37.71         39.88         6.46 o
  17   6   4          2.12          8.88         4.83 o
  18   6   4          0.41          4.40         4.54 o
  19   6   4          8.71          4.21         4.47 o
  20   6   4         17.97         15.64         6.55 o
  21   6   4          0.38         11.49        10.29 o
 -21   7   4          0.02         -7.91         7.95 o
 -20   7   4         77.45         92.90        11.81 o
 -19   7   4        114.52        126.36        11.07 o
 -18   7   4          0.01         -5.05         5.05 o
 -17   7   4         67.62         66.93         8.05 o
 -16   7   4        214.59        241.54        13.86 o
 -15   7   4         32.53         40.49         6.65 o
 -14   7   4         69.74         68.70         5.77 o
 -13   7   4         26.97         21.90         3.68 o
 -12   7   4          1.06          1.23         2.46 o
 -11   7   4          0.10          2.87         2.53 o
 -10   7   4          5.44         15.52         4.03 o
  -9   7   4       1077.53       1096.89        16.71 o
  -8   7   4        389.94        379.74         9.60 o
  -7   7   4        126.63        117.92         5.33 o
  -6   7   4          1.90          0.68         1.68 o
  -5   7   4         69.25         71.67         3.97 o
  -4   7   4       1219.44       1185.83        13.69 o
  -3   7   4        254.25        283.24        10.10 o
  -2   7   4         61.66         53.82         3.64 o
  -1   7   4        569.19        617.69        18.34 o
   0   7   4        320.86        326.28         9.28 o
   1   7   4         61.47         51.94         3.38 o
   2   7   4         56.49         45.45         3.50 o
   3   7   4         31.87         28.85         3.12 o
   4   7   4        259.67        263.99         8.33 o
   5   7   4          9.98         15.33         2.93 o
   6   7   4        864.72        829.62        20.94 o
   7   7   4         59.59         58.83         4.40 o
   8   7   4        146.58        149.53         6.72 o
   9   7   4         14.46         15.13         2.60 o
  10   7   4          3.05          0.72         2.04 o
  11   7   4          3.83          3.77         3.28 o
  12   7   4          4.47          7.41         2.77 o
  13   7   4         47.95         34.43         4.22 o
  14   7   4          0.62          0.96         2.53 o
  15   7   4          6.80         11.26         3.31 o
  16   7   4          1.61         -1.29         4.31 o
  17   7   4        160.48        175.75        13.33 o
  18   7   4          0.92         -2.34         4.33 o
  19   7   4          1.17         -2.91         4.81 o
 -19   8   4          6.47         35.60        12.57 o
 -18   8   4          8.52         16.66         6.82 o
 -17   8   4          0.23          0.58         5.43 o
 -16   8   4         10.33          9.02         4.32 o
 -15   8   4         10.87         13.47         4.97 o
 -14   8   4          0.90          1.39         3.49 o
 -13   8   4          3.12          7.28         2.74 o
 -12   8   4         35.06         38.79         4.55 o
 -11   8   4         22.51         31.22         5.03 o
 -10   8   4        114.19        125.15         8.71 o
  -9   8   4        181.10        183.31        10.45 o
  -8   8   4        586.18        573.65        21.54 o
  -7   8   4        115.60        128.42         8.66 o
  -6   8   4          0.08          0.07         2.92 o
  -5   8   4          0.04         -1.81         3.21 o
  -4   8   4          6.31          7.85         3.30 o
  -3   8   4         81.17         75.32         6.80 o
  -2   8   4         59.61         43.42         5.10 o
  -1   8   4          0.93         -1.19         3.23 o
   0   8   4        915.03        935.70        19.02 o
   1   8   4          4.31          3.95         2.77 o
   2   8   4         69.20         60.36         4.12 o
   3   8   4         99.90         92.21         5.74 o
   4   8   4        552.03        559.61        12.68 o
   5   8   4         49.53         49.19         4.29 o
   6   8   4         42.78         48.00         4.20 o
   7   8   4        322.90        320.11        10.05 o
   8   8   4         93.88         86.38         5.40 o
   9   8   4         92.94         83.27         5.41 o
  10   8   4         11.03          7.58         2.62 o
  11   8   4         20.03         14.85         2.99 o
  12   8   4        212.04        256.89        11.66 o
  13   8   4          5.58          1.56         3.46 o
  14   8   4         22.08         26.93         6.23 o
  15   8   4        331.75        338.99        21.48 o
  16   8   4          8.47          4.88         5.56 o
  17   8   4          0.52         -3.36         4.48 o
  18   8   4         44.43         61.19        14.79 o
 -16   9   4         68.67         86.64        14.79 o
 -15   9   4          4.09         10.57        10.17 o
 -14   9   4          5.94         15.71         8.48 o
 -13   9   4         17.57         23.08         6.33 o
 -12   9   4         24.52         25.66         5.42 o
 -11   9   4         54.77         54.93         6.47 o
 -10   9   4          0.07         -2.51         3.39 o
  -9   9   4        117.20        119.98         9.20 o
  -8   9   4         77.41         83.71         7.75 o
  -7   9   4        118.57        118.48        10.26 o
  -6   9   4         54.01         57.98         6.30 o
  -5   9   4         13.66         16.56         4.06 o
  -4   9   4        219.27        180.33         9.09 o
  -3   9   4          0.05          3.57         3.06 o
  -2   9   4         16.26         11.45         3.60 o
  -1   9   4         56.59         54.26         6.07 o
   0   9   4          9.33          6.60         3.42 o
   1   9   4         39.40         30.02         5.28 o
   2   9   4        197.57        179.05        10.54 o
   3   9   4         17.34         16.53         3.95 o
   4   9   4         87.11         83.60         7.54 o
   5   9   4         14.32         11.12         3.61 o
   6   9   4        199.03        190.76        10.90 o
   7   9   4          1.04         -0.94         2.56 o
   8   9   4         41.78         36.06         4.29 o
   9   9   4          6.56          0.35         2.96 o
  10   9   4          9.31         11.35         3.16 o
  11   9   4          8.28         11.67         4.63 o
  12   9   4         10.47          5.27         4.10 o
  13   9   4          0.59          6.98         4.60 o
  14   9   4         49.25         58.92         7.36 o
  15   9   4          9.88          0.27         6.01 o
  16   9   4          0.43          7.53         5.90 o
  17   9   4         48.76         36.26        10.68 o
 -14  10   4          5.17          8.28         9.19 o
 -13  10   4         18.31         25.14        14.51 o
 -12  10   4          3.11          3.84        12.34 o
 -11  10   4        196.63        206.27        12.49 o
 -10  10   4          7.49          8.34         6.84 o
  -9  10   4         24.36         24.78         4.84 o
  -8  10   4         16.54         13.41         4.34 o
  -7  10   4          8.78          5.77         3.65 o
  -6  10   4          0.03         -1.64         3.54 o
  -5  10   4         25.31         31.12         5.21 o
  -4  10   4          6.44          7.13         3.31 o
  -3  10   4        123.87        128.83         8.23 o
  -2  10   4         20.28         18.48         4.50 o
  -1  10   4          2.46          1.63         3.47 o
   0  10   4          3.81          8.10         3.92 o
   1  10   4         84.15         77.08         7.80 o
   2  10   4        286.25        311.40        14.65 o
   3  10   4         44.68         44.97         6.11 o
   4  10   4          0.84          4.61         4.68 o
   5  10   4          5.94         -4.08         4.30 o
   6  10   4         13.70          8.47         3.90 o
   7  10   4          0.37         -2.35         3.23 o
   8  10   4          3.46          4.67         4.30 o
   9  10   4         55.73         55.75         8.07 o
  10  10   4         39.50         37.85         6.05 o
  11  10   4          0.36          5.52         6.11 o
  12  10   4          5.15         10.28         6.64 o
  13  10   4          3.94          2.65         4.82 o
  14  10   4          0.97         -7.82         7.82 o
 -11  11   4         31.26         24.93        10.41 o
 -10  11   4         20.97         16.04         8.83 o
  -9  11   4          7.64          6.82         4.11 o
  -8  11   4          3.12          0.93         3.68 o
  -7  11   4          9.55          9.96         3.79 o
  -6  11   4          8.90         12.92         4.47 o
  -5  11   4         24.51         31.88         6.19 o
  -4  11   4          0.57          6.63         3.36 o
  -3  11   4          0.12         -3.20         3.20 o
  -2  11   4          3.73          3.80         3.13 o
  -1  11   4         20.58         26.77         5.50 o
   0  11   4         44.37         43.46         9.07 o
   1  11   4         18.36         34.35         7.22 o
   2  11   4         81.20         99.88         9.15 o
   3  11   4         16.67         24.36         6.83 o
   4  11   4          9.49         11.34         4.14 o
   5  11   4          0.41         -0.50         3.93 o
   6  11   4         15.39          9.71         5.65 o
   7  11   4          6.23          3.19         4.15 o
   8  11   4          0.06          0.52         3.49 o
   9  11   4          5.29          5.94         3.67 o
  10  11   4         26.07         36.11         8.37 o
  11  11   4          1.13          5.16         7.43 o
  12  11   4          6.16         14.29         8.87 o
  -8  12   4          8.81          3.50         5.24 o
  -7  12   4         13.91         18.95         7.56 o
  -6  12   4          4.49          7.65         7.39 o
  -5  12   4         10.53         12.38         4.96 o
  -4  12   4          0.16         -0.32         4.57 o
  -3  12   4          1.03          5.33         3.99 o
  -2  12   4          0.26         -4.03         4.03 o
  -1  12   4         10.82         11.12         5.74 o
   0  12   4          0.09          4.88         4.49 o
   1  12   4         73.44         69.21         9.62 o
   2  12   4        113.33        118.33        12.09 o
   3  12   4          1.09          4.69        12.37 o
   4  12   4          0.88         13.50         7.94 o
   5  12   4          1.88          3.37         5.69 o
   6  12   4          6.75         -2.28         6.15 o
   7  12   4          0.91          6.49         5.81 o
   8  12   4          3.34          8.78         5.24 o
 -24   1   5          6.31         10.35         7.79 o
 -23   1   5         27.23         36.00         5.69 o
 -22   1   5          9.02         18.74         8.35 o
 -21   1   5          0.43         12.29         4.24 o
 -20   1   5         67.70         83.95         6.52 o
 -19   1   5         99.57        106.85         6.94 o
 -18   1   5         21.91         19.73         3.48 o
 -17   1   5        143.20        141.76         6.67 o
 -16   1   5         40.43         29.81         3.22 o
 -15   1   5          6.86          9.97         2.27 o
 -14   1   5          1.09          2.02         2.48 o
 -13   1   5          8.58          7.83         2.07 o
 -12   1   5        319.55        301.99         7.18 o
 -11   1   5         71.92         65.90         3.83 o
 -10   1   5       1010.06        926.04        12.69 o
  -9   1   5        414.12        420.51        10.16 o
  -8   1   5        110.14        105.16         4.03 o
  -7   1   5        297.74        317.86         6.48 o
  -6   1   5       1499.51       1558.26        13.60 o
  -5   1   5        604.15        616.81        11.97 o
  -4   1   5         14.04         14.79         1.67 o
  -3   1   5         56.39         59.58         2.75 o
  -2   1   5        719.97        756.27        12.12 o
  -1   1   5        805.95        824.69        10.41 o
   0   1   5        133.47        135.11         3.49 o
   1   1   5       1516.35       1727.18        14.90 o
   2   1   5        978.35       1028.87         6.67 o
   3   1   5        814.27        888.07        11.26 o
   4   1   5        529.64        601.77         5.19 o
   5   1   5         67.53        103.07         1.87 o
   6   1   5       1056.20       1122.02        12.08 o
   7   1   5         95.39         85.41         2.80 o
   8   1   5       1103.27       1166.96        20.90 o
   9   1   5        200.82        201.10         7.56 o
  10   1   5         73.72         69.60         4.86 o
  11   1   5         31.19         27.77         3.58 o
  12   1   5          0.01         -2.25         2.25 o
  13   1   5         30.86         29.04         4.02 o
  14   1   5         58.88         56.62         5.76 o
  15   1   5        105.27        105.70         7.62 o
  16   1   5          0.47          5.97         3.04 o
  17   1   5         32.11         36.80         5.42 o
  18   1   5          8.26         10.41         5.93 o
  19   1   5         35.39         35.45         8.31 o
  20   1   5         23.56         25.98         7.41 o
  21   1   5          7.27          3.09         5.73 o
  22   1   5         18.53          9.27        13.81 o
  23   1   5          2.28         -4.72         6.65 o
  24   1   5         17.91         30.65        13.70 o
 -24   2   5         29.77         43.92        12.30 o
 -23   2   5         29.13         25.71         5.08 o
 -22   2   5        149.30        142.96        14.61 o
 -21   2   5         17.46         16.24         4.52 o
 -20   2   5          1.71          3.47         3.51 o
 -19   2   5         53.03         49.54         4.86 o
 -18   2   5         79.19         78.72         5.76 o
 -17   2   5          3.49          3.09         2.46 o
 -16   2   5         37.88         36.93         3.82 o
 -15   2   5          9.35         16.18         4.46 o
 -14   2   5        180.22        167.43         7.95 o
 -13   2   5         31.10         34.42         4.89 o
 -12   2   5        122.93        123.44         6.41 o
 -11   2   5       1354.55       1273.73        19.68 o
 -10   2   5        757.14        730.58        13.94 o
  -9   2   5        387.16        344.01         9.28 o
  -8   2   5        560.12        560.44        11.35 o
  -7   2   5        327.30        307.12         8.41 o
  -6   2   5         27.85         30.73         2.88 o
  -5   2   5        215.08        231.87         6.80 o
  -4   2   5        172.46        199.43         7.10 o
  -3   2   5        156.46        160.89         6.38 o
  -2   2   5        127.11        117.47         3.37 o
  -1   2   5        430.77        506.07         5.77 o
   0   2   5         32.34         19.08         1.08 o
   1   2   5         74.05        115.98         3.14 o
   2   2   5        141.85        141.01         3.80 o
   3   2   5        596.41        646.31         5.43 o
   4   2   5       1115.93       1191.23        11.57 o
   5   2   5       1155.81       1177.75        12.30 o
   6   2   5       7403.53       7586.52        33.56 o
   7   2   5         58.56         43.93         1.77 o
   8   2   5        598.25        619.26        10.09 o
   9   2   5        553.62        513.45        13.80 o
  10   2   5         48.81         52.90         3.01 o
  11   2   5        163.88        183.12         7.85 o
  12   2   5         18.12         13.32         2.51 o
  13   2   5        181.64        174.99         5.88 o
  14   2   5         90.16         77.54         6.29 o
  15   2   5        245.99        246.85        11.26 o
  16   2   5         37.50         39.03         5.33 o
  17   2   5        243.72        234.08        11.98 o
  18   2   5          5.95         14.87         4.06 o
  19   2   5         98.99        110.60         9.28 o
  20   2   5         46.40         54.38         7.21 o
  21   2   5         39.74         19.21         4.94 o
  22   2   5         17.08         14.85         6.14 o
  23   2   5         14.69          8.89        11.02 o
  24   2   5         51.27         29.78        11.77 o
 -24   3   5          6.61         -4.28         8.05 o
 -23   3   5        108.57        106.25        19.75 o
 -22   3   5        181.37        183.48        13.09 o
 -21   3   5         54.45         38.62         6.26 o
 -20   3   5        133.11        142.27         9.47 o
 -19   3   5         38.35         33.31         4.06 o
 -18   3   5         20.82         20.40         3.59 o
 -17   3   5        250.01        218.75         9.94 o
 -16   3   5        130.44        120.89         7.28 o
 -15   3   5         52.13         57.52         5.13 o
 -14   3   5         72.78         78.34         5.57 o
 -13   3   5         69.74         67.19         5.11 o
 -12   3   5        243.63        238.37         8.77 o
 -11   3   5         55.13         63.06         4.81 o
 -10   3   5       1213.77       1166.10        19.31 o
  -9   3   5        296.63        276.12         9.91 o
  -8   3   5        380.07        369.12        11.08 o
  -7   3   5       5559.26       5518.74        47.52 o
  -6   3   5       2754.71       2860.31        40.55 o
  -5   3   5        483.55        535.69        14.45 o
  -4   3   5        195.50        222.33         6.05 o
  -3   3   5        129.19        143.13         3.76 o
  -2   3   5        854.02        873.06        11.54 o
  -1   3   5       4492.48       4657.96        22.61 o
   0   3   5       1001.69       1063.28        10.48 o
   1   3   5        491.47        593.27         6.45 o
   2   3   5        954.38        928.60         8.28 o
   3   3   5        206.22        232.17         3.71 o
   4   3   5       2733.28       2944.46        13.60 o
   5   3   5        666.33        606.26         6.10 o
   6   3   5         60.74         85.34         2.41 o
   7   3   5        238.10        273.11         6.24 o
   8   3   5       1653.03       1684.05        14.50 o
   9   3   5        912.61        937.65        14.35 o
  10   3   5         17.56         20.20         2.71 o
  11   3   5        183.26        164.34         6.42 o
  12   3   5         29.79         32.60         3.22 o
  13   3   5         10.88          9.19         2.09 o
  14   3   5         36.00         39.13         5.56 o
  15   3   5         72.89         79.80         6.84 o
  16   3   5          0.78          1.04         2.97 o
  17   3   5          1.43         -1.06         2.90 o
  18   3   5        118.34        119.23         9.08 o
  19   3   5         51.12         65.33         8.72 o
  20   3   5         15.13          8.26         6.36 o
  21   3   5         34.73         40.19         8.60 o
  22   3   5         35.53         43.07         9.72 o
  23   3   5         10.85         19.66         9.72 o
 -23   4   5          5.15          4.72         4.85 o
 -22   4   5         17.37         12.09         3.93 o
 -21   4   5         31.91         32.69         5.26 o
 -20   4   5        108.68        107.89         9.39 o
 -19   4   5         23.84         24.31         5.95 o
 -18   4   5        137.04        136.79         8.35 o
 -17   4   5         61.00         51.97         5.20 o
 -16   4   5          0.41         -1.06         2.50 o
 -15   4   5          2.57         11.08         2.72 o
 -14   4   5        117.70        112.37         6.77 o
 -13   4   5        159.22        136.56         7.09 o
 -12   4   5         21.53         22.27         3.85 o
 -11   4   5       1349.42       1341.73        27.59 o
 -10   4   5         15.54          8.25         3.04 o
  -9   4   5        550.63        538.46        18.13 o
  -8   4   5          9.21         15.64         3.09 o
  -7   4   5        520.66        515.64        15.14 o
  -6   4   5        349.70        364.03         8.99 o
  -5   4   5        303.94        297.99         6.80 o
  -4   4   5        163.68        150.03         5.12 o
  -3   4   5       1125.05       1166.62        11.76 o
  -2   4   5        281.80        279.77         6.60 o
  -1   4   5        273.55        306.67         6.87 o
   0   4   5         97.43        154.99         3.71 o
   1   4   5          0.25          0.37         1.11 o
   2   4   5        449.96        444.55         6.83 o
   3   4   5         89.40         95.08         3.10 o
   4   4   5       1569.96       1613.48        15.17 o
   5   4   5        298.38        293.06         5.14 o
   6   4   5       1668.34       1701.10        13.60 o
   7   4   5       1106.85       1016.24        11.29 o
   8   4   5        329.32        310.66         6.67 o
   9   4   5       1285.02       1285.27        17.22 o
  10   4   5         28.15         26.51         2.88 o
  11   4   5         56.49         46.67         5.56 o
  12   4   5        697.60        660.64        13.03 o
  13   4   5         21.87         24.75         3.39 o
  14   4   5         14.87          8.15         2.87 o
  15   4   5         38.29         41.27         4.18 o
  16   4   5        108.80        116.59         6.78 o
  17   4   5         61.22         60.42         5.30 o
  18   4   5          7.06         -0.19         2.97 o
  19   4   5         13.49         18.69         3.71 o
  20   4   5        180.55        209.39        15.08 o
  21   4   5         16.07         18.41         5.70 o
  22   4   5        162.23        169.14        21.67 o
 -23   5   5         19.00         27.11         7.10 o
 -22   5   5         97.77         85.03        11.10 o
 -21   5   5          1.12         -0.25         3.07 o
 -20   5   5         89.50         88.23         8.81 o
 -19   5   5         71.70         83.02         8.60 o
 -18   5   5          0.01         -2.90         3.65 o
 -17   5   5         17.97         13.27         3.18 o
 -16   5   5         35.46         38.78         5.24 o
 -15   5   5         38.34         39.86         4.94 o
 -14   5   5         57.13         53.00         5.47 o
 -13   5   5         58.55         57.84         5.55 o
 -12   5   5         41.00         43.00         4.85 o
 -11   5   5          3.43          2.13         2.41 o
 -10   5   5         66.64         57.76         4.56 o
  -9   5   5       1888.91       1894.46        48.33 o
  -8   5   5        182.69        192.65         7.34 o
  -7   5   5       1489.08       1522.85        20.75 o
  -6   5   5         13.13         15.88         1.86 o
  -5   5   5         15.29         22.77         1.99 o
  -4   5   5        816.30        771.78        11.07 o
  -3   5   5         33.14         39.95         3.28 o
  -2   5   5        149.95        160.41         5.38 o
  -1   5   5        717.10        731.47        10.21 o
   0   5   5        581.88        582.35         8.38 o
   1   5   5         39.93         35.31         1.65 o
   2   5   5         91.77         73.86         2.83 o
   3   5   5         75.97         78.39         2.65 o
   4   5   5        117.03        114.67         4.12 o
   5   5   5         24.48         22.08         2.22 o
   6   5   5       1543.95       1491.65        14.20 o
   7   5   5        147.64        155.89         4.83 o
   8   5   5        229.56        234.44         5.96 o
   9   5   5          8.81          3.90         1.52 o
  10   5   5         41.24         29.98         2.32 o
  11   5   5          6.83          4.95         2.11 o
  12   5   5          5.70          0.16         2.29 o
  13   5   5         72.60         57.82         4.45 o
  14   5   5         10.20          4.70         3.13 o
  15   5   5         15.03         19.84         4.73 o
  16   5   5          0.87         -0.42         3.54 o
  17   5   5         62.89         65.40         6.17 o
  18   5   5          1.12          4.64         3.08 o
  19   5   5         19.13         24.41         5.60 o
  20   5   5         35.17         28.79         6.54 o
  21   5   5         17.14         22.75         6.28 o
 -21   6   5          0.52          1.96         4.84 o
 -20   6   5        137.69        159.78        12.45 o
 -19   6   5          0.00          8.36         5.21 o
 -18   6   5         17.83         15.97         4.93 o
 -17   6   5         12.12          9.62         3.39 o
 -16   6   5          0.05          3.38         2.46 o
 -15   6   5          1.52          8.84         2.73 o
 -14   6   5         50.24         47.73         4.45 o
 -13   6   5         64.77         65.23         4.79 o
 -12   6   5         22.88         25.27         3.17 o
 -11   6   5         10.94          6.92         2.25 o
 -10   6   5        244.91        244.23         8.14 o
  -9   6   5        657.29        631.90        12.74 o
  -8   6   5        242.69        236.04         7.80 o
  -7   6   5        148.99        148.05         6.07 o
  -6   6   5         12.79         11.17         2.26 o
  -5   6   5          4.07          4.32         2.47 o
  -4   6   5         25.28         20.37         3.05 o
  -3   6   5         86.24         82.44         4.56 o
  -2   6   5        513.97        525.58         9.88 o
  -1   6   5         36.43         35.33         2.75 o
   0   6   5        123.55        111.18         3.59 o
   1   6   5        162.41        169.37         4.00 o
   2   6   5          0.10          0.37         1.16 o
   3   6   5        433.17        396.75         6.24 o
   4   6   5        407.44        396.53         8.16 o
   5   6   5         87.67         84.09         4.76 o
   6   6   5        523.74        524.43        11.43 o
   7   6   5       1422.20       1375.05        17.59 o
   8   6   5        463.14        449.18         9.93 o
   9   6   5          0.09         -0.10         1.89 o
  10   6   5         40.61         30.31         2.98 o
  11   6   5         75.10         72.11         5.22 o
  12   6   5        279.11        284.69        10.15 o
  13   6   5          1.16          0.36         2.81 o
  14   6   5         11.75          5.53         3.08 o
  15   6   5          1.33          2.50         4.72 o
  16   6   5          0.15         -2.31         3.68 o
  17   6   5          7.51         -1.85         5.74 o
  18   6   5         30.33         18.10         5.12 o
  19   6   5         46.79         61.88         8.92 o
  20   6   5         64.26         63.76        10.85 o
 -20   7   5          0.00          1.79         5.06 o
 -19   7   5         28.68         42.72         7.13 o
 -18   7   5         41.21         55.13         7.66 o
 -17   7   5          1.84          2.89         4.58 o
 -16   7   5          4.60          5.26         4.01 o
 -15   7   5          0.42          2.85         2.52 o
 -14   7   5          2.90          3.99         2.81 o
 -13   7   5          0.08         -0.15         2.88 o
 -12   7   5          1.04          0.42         2.55 o
 -11   7   5          9.11          8.23         3.76 o
 -10   7   5          2.77          4.05         2.20 o
  -9   7   5        102.77         98.44         5.37 o
  -8   7   5          0.65          1.22         1.81 o
  -7   7   5          1.35          4.60         2.36 o
  -6   7   5          7.59          7.93         2.03 o
  -5   7   5        381.72        381.98         9.18 o
  -4   7   5        222.75        191.03         6.35 o
  -3   7   5         79.76         87.50         4.51 o
  -2   7   5          6.74          5.77         3.72 o
  -1   7   5        206.01        191.90         9.35 o
   0   7   5        127.98        115.37         5.80 o
   1   7   5         16.47         24.10         5.18 o
   2   7   5         17.12         20.77         2.90 o
   3   7   5         22.37         15.08         2.43 o
   4   7   5        242.21        222.27         7.92 o
   5   7   5         22.69         18.94         2.65 o
   6   7   5        252.01        242.05         8.41 o
   7   7   5        136.34        127.86         6.28 o
   8   7   5          2.56          0.21         3.00 o
   9   7   5         90.10         80.07         5.03 o
  10   7   5         70.60         57.60         4.41 o
  11   7   5         74.31         70.16         4.65 o
  12   7   5          4.60          4.84         3.25 o
  13   7   5          1.10          4.02         2.63 o
  14   7   5        228.27        217.30        11.77 o
  15   7   5         23.46         26.24         4.99 o
  16   7   5         30.85         27.47         5.16 o
  17   7   5         92.90         99.63         9.01 o
  18   7   5         24.52         25.34         7.07 o
  19   7   5         12.74         16.63         7.58 o
 -18   8   5         10.25         -2.15         7.04 o
 -17   8   5         21.14         38.54         9.19 o
 -16   8   5         38.55         66.52        10.60 o
 -15   8   5          6.93          8.81         5.47 o
 -14   8   5         39.76         47.09         7.38 o
 -13   8   5         21.61         20.72         4.67 o
 -12   8   5          0.03          5.25         3.28 o
 -11   8   5         16.72         16.61         4.33 o
 -10   8   5         16.88         13.45         3.85 o
  -9   8   5          1.38          0.12         3.06 o
  -8   8   5         68.16         79.97         8.38 o
  -7   8   5          0.02          3.14         2.93 o
  -6   8   5         78.32         77.73         6.88 o
  -5   8   5          1.63          3.98         2.75 o
  -4   8   5          2.95         -0.75         3.37 o
  -3   8   5        111.35        108.53         6.62 o
  -2   8   5        381.75        388.18        12.27 o
  -1   8   5          1.40          0.10         3.01 o
   0   8   5         99.43         99.06         6.55 o
   1   8   5          1.46         -0.38         2.19 o
   2   8   5         26.92         20.70         3.08 o
   3   8   5         28.91         27.28         3.29 o
   4   8   5          0.41         -0.80         2.14 o
   5   8   5          1.26          4.11         2.44 o
   6   8   5          3.12          5.10         2.31 o
   7   8   5         14.59         12.39         2.79 o
   8   8   5         64.25         58.30         4.49 o
   9   8   5         18.98         11.69         2.42 o
  10   8   5         57.94         48.64         4.29 o
  11   8   5         19.44         16.10         2.86 o
  12   8   5          3.38          1.83         4.61 o
  13   8   5          0.52         -3.05         3.05 o
  14   8   5         19.38         25.46         6.97 o
  15   8   5        253.27        269.48        24.90 o
  16   8   5          0.02         -5.27         5.34 o
  17   8   5          5.38          0.95         9.72 o
  18   8   5          2.74         -7.85         8.15 o
 -16   9   5         18.54         24.40         7.91 o
 -15   9   5         23.61         24.72         7.48 o
 -14   9   5          0.65         -3.10         4.77 o
 -13   9   5          3.35         -1.12         3.07 o
 -12   9   5         63.35         63.42         6.98 o
 -11   9   5         15.38         20.89         4.74 o
 -10   9   5         24.83         39.00         5.72 o
  -9   9   5         30.03         39.83         5.60 o
  -8   9   5          4.10          7.12         3.67 o
  -7   9   5          0.16          7.89         3.75 o
  -6   9   5          6.03          5.61         3.93 o
  -5   9   5         34.34         31.50         4.83 o
  -4   9   5        162.80        172.02        10.38 o
  -3   9   5          6.33          8.49         3.08 o
  -2   9   5          6.21          4.17         2.87 o
  -1   9   5        357.79        350.65        14.31 o
   0   9   5         22.20         17.97         4.10 o
   1   9   5         23.81         28.74         5.32 o
   2   9   5         49.80         47.06         5.63 o
   3   9   5         39.55         40.30         9.01 o
   4   9   5          0.87          3.96         3.36 o
   5   9   5         53.72         59.78         6.50 o
   6   9   5          7.48          7.91         2.74 o
   7   9   5        142.86        139.24         8.08 o
   8   9   5         67.98         67.95         5.94 o
   9   9   5          4.78          4.40         2.71 o
  10   9   5          2.99         -2.80         2.80 o
  11   9   5          8.10          8.01         3.87 o
  12   9   5         59.89         43.71         6.90 o
  13   9   5          3.61         -1.91         3.66 o
  14   9   5          6.24         15.28         8.86 o
  15   9   5         14.90          6.22         4.78 o
  16   9   5         10.46          4.17         7.20 o
  17   9   5          4.17         -8.36         8.36 o
 -13  10   5          2.87          3.32         8.01 o
 -12  10   5         80.74         74.35        11.12 o
 -11  10   5          0.45          8.42         4.19 o
 -10  10   5          5.86          5.98         3.73 o
  -9  10   5         32.42         36.74         5.54 o
  -8  10   5         95.29        105.17         9.15 o
  -7  10   5         64.81         66.72         7.48 o
  -6  10   5         52.64         66.70         7.25 o
  -5  10   5          8.17         11.48         4.04 o
  -4  10   5         26.81         13.03         4.40 o
  -3  10   5          1.02          2.01         3.04 o
  -2  10   5         51.34         50.00         5.31 o
  -1  10   5          0.21         -0.74         3.36 o
   0  10   5         43.30         46.83         9.70 o
   1  10   5          0.74          1.77         4.34 o
   2  10   5          0.60          4.71         3.79 o
   3  10   5          2.21         -0.86         3.24 o
   4  10   5        110.32        119.33         9.51 o
   5  10   5         13.78         13.39         4.20 o
   6  10   5         24.89         29.44         5.75 o
   7  10   5         85.63         78.76         7.77 o
   8  10   5          3.14          0.93         5.61 o
   9  10   5         19.82         19.24         4.50 o
  10  10   5          0.46         -0.42         3.94 o
  11  10   5          0.16         -4.24         4.92 o
  12  10   5          1.78          0.99         6.82 o
  13  10   5          0.65         10.66         7.45 o
 -10  11   5         37.78         40.23        11.73 o
  -9  11   5         71.33         83.27        10.14 o
  -8  11   5          4.54          5.18         3.87 o
  -7  11   5          2.77          5.42         3.48 o
  -6  11   5          0.10          2.03         4.11 o
  -5  11   5          2.01         13.16         4.53 o
  -4  11   5          4.51          0.17         3.52 o
  -3  11   5         13.45         13.45         6.16 o
  -2  11   5          9.88          6.75         3.21 o
  -1  11   5         10.55          4.34         7.43 o
   0  11   5          0.04         -0.12         5.57 o
   1  11   5         16.71         20.23         6.40 o
   2  11   5          0.15          7.65         5.61 o
   3  11   5         21.57         34.20         6.08 o
   4  11   5          1.37          9.73         4.21 o
   5  11   5         31.21         34.14         5.95 o
   6  11   5         32.63         28.17         7.48 o
   7  11   5         11.17          6.21         3.54 o
   8  11   5         34.92         34.58         5.65 o
   9  11   5         12.16         15.39         5.81 o
  10  11   5          1.45         -2.30         6.40 o
  11  11   5          4.26         -5.76         7.07 o
  12  11   5          3.04         -2.70         5.59 o
  -7  12   5          2.87          4.52         5.34 o
  -6  12   5         35.74         28.08         6.90 o
  -5  12   5          7.31         14.58         5.14 o
  -4  12   5          0.03         -1.90         3.72 o
  -3  12   5          2.06          3.26         4.39 o
  -2  12   5         21.52         10.97         7.24 o
  -1  12   5         10.47         11.76         7.33 o
   0  12   5          0.23         -0.45         4.39 o
   1  12   5          4.70         11.98         8.04 o
   2  12   5        224.65        224.01        22.63 o
   3  12   5          4.18          8.12         8.29 o
   4  12   5         41.30         39.11         9.95 o
   5  12   5          3.06          9.80         7.04 o
   6  12   5          0.37          1.61         5.90 o
   7  12   5          4.50         -1.44         5.34 o
 -23   0   6          6.56         11.39         5.19 o
 -22   0   6         34.13         28.29         6.88 o
 -21   0   6         37.53         50.37         6.95 o
 -20   0   6        457.00        521.08        19.13 o
 -19   0   6        108.36        113.66         9.32 o
 -18   0   6        107.23        106.19         8.52 o
 -17   0   6         69.69         84.64         7.23 o
 -16   0   6         13.73          3.46         2.54 o
 -15   0   6        195.00        231.47         9.34 o
 -14   0   6         89.58         78.60         5.54 o
 -13   0   6          3.69          6.90         2.49 o
 -12   0   6        366.50        343.78        10.00 o
 -11   0   6        516.77        510.01        11.60 o
 -10   0   6        379.42        416.61        18.76 o
  -9   0   6       1148.98       1103.18        15.46 o
  -8   0   6        231.59        241.72         7.01 o
  -7   0   6        610.41        548.82         9.87 o
  -6   0   6          8.76         18.06         2.91 o
  -5   0   6        670.95        763.14        18.05 o
  -4   0   6       4280.87       4306.22        54.10 o
  -3   0   6       2715.75       2730.85        31.67 o
  -2   0   6          9.06         22.25         3.55 o
  -1   0   6        154.52        125.24         6.67 o
   0   0   6        321.74        286.32         5.80 o
   1   0   6        330.56        292.81        10.85 o
   2   0   6        569.53        556.16        11.38 o
   3   0   6        202.80        192.79         7.37 o
   4   0   6       3929.91       4029.65        37.53 o
   5   0   6        661.79        695.09         8.91 o
   6   0   6       6771.46       6861.92        53.43 o
   7   0   6        190.52        201.01         7.58 o
   8   0   6          1.15         25.24        10.51 o
   9   0   6          0.13          1.70         3.04 o
  10   0   6       1059.26       1083.82        27.06 o
  11   0   6        364.31        373.70        10.17 o
  12   0   6         86.13         84.27         6.10 o
  13   0   6         13.80         14.42         8.17 o
  14   0   6       1688.84       1546.80        53.35 o
  15   0   6         38.41         24.51         9.18 o
  16   0   6        358.47        347.15        27.14 o
  17   0   6         45.29         51.39        12.38 o
  18   0   6        127.13        149.94        20.83 o
  19   0   6        797.06        827.10        46.47 o
  20   0   6         54.90         58.69        14.46 o
  21   0   6        104.85         76.81        15.75 o
  22   0   6         19.15         10.16         8.53 o
  23   0   6          2.77         -4.54         9.37 o
 -23   1   6         93.38         97.57        10.02 o
 -22   1   6         47.43         34.41         5.32 o
 -21   1   6         38.20         32.61         5.16 o
 -20   1   6        116.87        120.74         7.67 o
 -19   1   6        269.13        307.58        11.43 o
 -18   1   6         19.26         22.55         3.31 o
 -17   1   6         41.28         38.38         3.77 o
 -16   1   6        382.82        344.39         9.94 o
 -15   1   6         51.63         66.85         4.47 o
 -14   1   6         12.57         19.41         2.54 o
 -13   1   6        654.94        645.98        11.09 o
 -12   1   6        511.25        488.95         9.34 o
 -11   1   6        302.01        322.47         7.98 o
 -10   1   6         12.33          9.47         2.27 o
  -9   1   6         15.37         13.47         2.06 o
  -8   1   6         46.07         48.46         3.00 o
  -7   1   6       2738.28       2752.67        23.16 o
  -6   1   6        227.84        233.18         4.81 o
  -5   1   6        221.47        264.10         7.71 o
  -4   1   6       1671.25       1691.15        16.91 o
  -3   1   6        705.22        741.75         8.45 o
  -2   1   6       2130.44       2210.90        14.09 o
  -1   1   6        368.14        401.22         7.01 o
   0   1   6        768.13        774.86         9.56 o
   1   1   6        437.84        393.72         6.24 o
   2   1   6        155.77        135.34         3.10 o
   3   1   6       3450.85       3565.46        15.10 o
   4   1   6        535.09        538.20         5.61 o
   5   1   6         87.89        110.83         2.63 o
   6   1   6         71.42         48.19         1.81 o
   7   1   6        243.81        255.29         4.14 o
   8   1   6        882.30        917.49        10.31 o
   9   1   6         31.55         24.06         2.16 o
  10   1   6        142.44        146.96         6.98 o
  11   1   6        558.61        543.02        13.90 o
  12   1   6        887.39        838.40        18.12 o
  13   1   6        121.71         96.26         6.64 o
  14   1   6         14.54          8.68         4.93 o
  15   1   6        115.99        111.69        11.02 o
  16   1   6          0.27         12.00         5.87 o
  17   1   6          2.02          5.12         6.02 o
  18   1   6        202.80        209.63        16.26 o
  19   1   6         71.72         82.47        11.50 o
  20   1   6         30.05         34.39         8.93 o
  21   1   6          6.69         -2.39         4.38 o
  22   1   6          3.14         -8.23         8.23 o
  23   1   6         24.93         14.58         5.98 o
 -23   2   6         12.96         22.92        11.09 o
 -22   2   6          0.09          0.23         3.75 o
 -21   2   6          0.52          3.20         3.53 o
 -20   2   6        245.41        252.99        10.66 o
 -19   2   6          0.90          0.04         2.77 o
 -18   2   6        152.81        153.56         7.83 o
 -17   2   6        129.76        138.30         7.65 o
 -16   2   6          0.07          3.82         2.60 o
 -15   2   6         17.73         18.87         3.10 o
 -14   2   6        142.71        145.85         7.61 o
 -13   2   6         22.34         14.92         3.03 o
 -12   2   6        353.41        324.17        10.36 o
 -11   2   6        226.03        216.53         8.20 o
 -10   2   6         35.74         42.88         5.51 o
  -9   2   6        296.05        291.55         9.36 o
  -8   2   6         85.73         91.09         5.13 o
  -7   2   6        478.56        450.73        10.82 o
  -6   2   6         11.18         10.27         3.57 o
  -5   2   6        630.57        661.98        14.52 o
  -4   2   6        309.61        376.85        10.34 o
  -3   2   6       1287.88       1306.84        20.72 o
  -2   2   6        359.78        350.39         5.63 o
  -1   2   6        219.58        178.07         3.78 o
   0   2   6        157.15        234.44         3.40 o
   1   2   6         28.84         18.69         1.15 o
   2   2   6        474.05        492.23         5.43 o
   3   2   6        681.23        700.10        11.98 o
   4   2   6       2403.88       2445.49        11.01 o
   5   2   6        126.15        127.19         2.89 o
   6   2   6          7.20         14.08         2.26 o
   7   2   6          1.95          1.79         0.82 o
   8   2   6        255.17        259.38         7.06 o
   9   2   6        200.17        193.01         6.50 o
  10   2   6         26.97         33.70         3.49 o
  11   2   6        305.23        305.21         6.30 o
  12   2   6         56.65         47.83         4.89 o
  13   2   6          4.85          5.45         2.92 o
  14   2   6        223.67        205.06         9.85 o
  15   2   6          4.87          5.03         2.91 o
  16   2   6        174.40        191.21        10.44 o
  17   2   6         12.39         21.99         4.37 o
  18   2   6         11.77         12.36         4.11 o
  19   2   6         67.09         76.61        10.82 o
  20   2   6         32.55         38.81         8.55 o
  21   2   6          0.88         -5.67         5.89 o
  22   2   6          5.06          5.53         6.62 o
  23   2   6         42.69         37.95        11.98 o
 -23   3   6          0.10         11.91         6.18 o
 -22   3   6         57.43         52.90         6.46 o
 -21   3   6          5.07         -2.49         3.57 o
 -20   3   6         43.59         31.31         4.25 o
 -19   3   6          0.22         -1.38         2.67 o
 -18   3   6          0.47         -2.96         2.96 o
 -17   3   6          3.98          3.52         3.37 o
 -16   3   6          0.03         -1.20         2.84 o
 -15   3   6          7.16          4.63         2.76 o
 -14   3   6          0.60          1.52         2.65 o
 -13   3   6         54.53         45.32         4.99 o
 -12   3   6          6.23          6.04         2.24 o
 -11   3   6        365.19        334.28        12.16 o
 -10   3   6       1574.00       1507.95        34.98 o
  -9   3   6       2497.71       2361.11        30.03 o
  -8   3   6         26.59         23.12         3.65 o
  -7   3   6        561.14        541.05        13.58 o
  -6   3   6        883.25        820.32        16.31 o
  -5   3   6        337.75        349.96        12.45 o
  -4   3   6         98.29         98.78         5.04 o
  -3   3   6        334.93        375.48         6.55 o
  -2   3   6         36.86         32.95         3.07 o
  -1   3   6       1535.45       1597.30        15.30 o
   0   3   6         23.65         22.30         2.06 o
   1   3   6         14.93         23.44         6.84 o
   2   3   6          0.08         -0.02         0.85 o
   3   3   6         50.17         38.13         1.88 o
   4   3   6       1176.24       1251.76         9.36 o
   5   3   6        483.33        492.73         5.74 o
   6   3   6        958.94        918.72         7.88 o
   7   3   6          0.26          0.78         1.32 o
   8   3   6        884.17        901.63        10.60 o
   9   3   6         96.11         97.39         4.77 o
  10   3   6          6.42          4.66         2.07 o
  11   3   6          0.91          1.80         1.47 o
  12   3   6        166.51        176.03         5.81 o
  13   3   6        193.04        179.04         7.87 o
  14   3   6        130.99        116.65         6.72 o
  15   3   6         15.53         10.45         3.99 o
  16   3   6         43.22         47.29         4.88 o
  17   3   6         19.32         14.05         3.51 o
  18   3   6        199.51        204.80        10.21 o
  19   3   6         29.26         27.18         5.77 o
  20   3   6         15.42         14.44         9.67 o
  21   3   6          3.15          7.22         4.64 o
  22   3   6         67.52         73.83         9.21 o
  23   3   6         69.77         86.43        16.01 o
 -23   4   6         16.80         11.60         6.07 o
 -22   4   6          4.90          1.48         4.33 o
 -21   4   6          9.50         19.60         5.94 o
 -20   4   6          8.26         13.21         7.27 o
 -19   4   6          9.86          4.96         3.36 o
 -18   4   6         10.96         12.42         3.66 o
 -17   4   6         14.65         15.42         3.56 o
 -16   4   6         63.04         57.13         5.45 o
 -15   4   6          0.02         -0.15         2.59 o
 -14   4   6         77.15         72.40         6.57 o
 -13   4   6         39.35         36.79         5.01 o
 -12   4   6          5.36          1.07         2.72 o
 -11   4   6        549.04        515.56        15.11 o
 -10   4   6         20.01         26.79         4.48 o
  -9   4   6        221.67        198.23        11.01 o
  -8   4   6        594.77        606.98        15.03 o
  -7   4   6         37.65         39.64         3.60 o
  -6   4   6        131.42        122.83         5.65 o
  -5   4   6         74.75         69.46         4.15 o
  -4   4   6          3.27          4.60         1.28 o
  -3   4   6        256.99        233.88         5.23 o
  -2   4   6         32.54         36.72         2.38 o
  -1   4   6          0.13         -1.07         1.44 o
   0   4   6        429.64        441.59         7.08 o
   1   4   6          9.19          9.47         1.52 o
   2   4   6        139.26        125.71         4.83 o
   3   4   6          6.57          5.34         1.31 o
   4   4   6         39.37         32.98         2.31 o
   5   4   6          0.09         -0.71         1.11 o
   6   4   6        730.45        740.49         8.13 o
   7   4   6        423.08        409.87         5.98 o
   8   4   6          2.33          4.45         1.53 o
   9   4   6        153.14        152.51         4.67 o
  10   4   6       1355.29       1315.50        17.43 o
  11   4   6         47.66         37.87         3.18 o
  12   4   6        248.18        244.18         7.94 o
  13   4   6         53.93         55.53         5.25 o
  14   4   6         13.31         15.31         2.81 o
  15   4   6          1.30          1.16         2.54 o
  16   4   6         35.55         36.25         4.03 o
  17   4   6          4.50         -0.23         3.69 o
  18   4   6          7.75          7.36         3.80 o
  19   4   6         42.84         41.45         6.83 o
  20   4   6         30.18         19.73         5.41 o
  21   4   6          1.28          6.56         5.95 o
  22   4   6         28.98         29.53        11.74 o
 -22   5   6        140.86        179.17        22.71 o
 -21   5   6         48.24         58.43         9.73 o
 -20   5   6         44.45         52.07         9.07 o
 -19   5   6          0.46         10.62         6.04 o
 -18   5   6          0.07         -3.08         3.08 o
 -17   5   6          2.71         -1.18         3.65 o
 -16   5   6        125.68        126.84         8.91 o
 -15   5   6         23.25         19.04         3.88 o
 -14   5   6         19.61         12.06         3.12 o
 -13   5   6        177.64        166.85         9.33 o
 -12   5   6          0.39          1.05         2.76 o
 -11   5   6        220.13        218.73         8.77 o
 -10   5   6        924.86        886.55        16.95 o
  -9   5   6        319.87        322.48        10.14 o
  -8   5   6        204.53        213.58         8.13 o
  -7   5   6       1275.85       1269.66        26.77 o
  -6   5   6       2466.38       2440.69        29.11 o
  -5   5   6        152.08        147.39         6.22 o
  -4   5   6         50.40         39.69         2.69 o
  -3   5   6        290.92        291.54         8.30 o
  -2   5   6         17.55         20.44         2.40 o
  -1   5   6        172.02        193.39         6.07 o
   0   5   6        267.03        286.21         6.75 o
   1   5   6        912.32        914.82        10.41 o
   2   5   6        225.93        221.29         5.90 o
   3   5   6         48.61         36.53         2.66 o
   4   5   6       1322.55       1308.22        14.85 o
   5   5   6        975.06        982.18        13.44 o
   6   5   6        124.07        131.68         5.12 o
   7   5   6        274.30        255.84         6.27 o
   8   5   6        876.59        859.25        11.53 o
   9   5   6        673.29        659.89        10.30 o
  10   5   6         21.52         19.57         2.15 o
  11   5   6        129.51        124.65         5.61 o
  12   5   6          7.39          8.95         2.29 o
  13   5   6         88.68         79.79         8.24 o
  14   5   6         61.25         58.98         5.74 o
  15   5   6         10.37          4.16         3.63 o
  16   5   6          8.28          9.88         6.10 o
  17   5   6          1.99          6.82         4.79 o
  18   5   6         43.78         67.58         8.52 o
  19   5   6         15.20         21.61         6.09 o
  20   5   6         92.73         94.98        10.09 o
  21   5   6          3.82          9.18         7.34 o
 -21   6   6         21.72         20.76         9.13 o
 -20   6   6         53.01         55.01         8.23 o
 -19   6   6          0.32          7.00         6.00 o
 -18   6   6          6.53         20.15         4.55 o
 -17   6   6          7.13          6.87         2.73 o
 -16   6   6          1.87         -0.16         2.75 o
 -15   6   6          1.86          2.68         2.33 o
 -14   6   6         72.36         73.83         5.37 o
 -13   6   6          1.68         -0.03         2.34 o
 -12   6   6        144.51        138.54         6.81 o
 -11   6   6        133.98        131.11         6.45 o
 -10   6   6         33.16         30.84         3.48 o
  -9   6   6          0.84          5.16         2.19 o
  -8   6   6        450.63        423.23        10.57 o
  -7   6   6         39.55         52.13         4.04 o
  -6   6   6        318.90        315.59         8.65 o
  -5   6   6          1.95         -2.22         2.22 o
  -4   6   6         24.87         18.38         2.60 o
  -3   6   6        251.83        217.84         7.58 o
  -2   6   6         97.31         92.47         6.27 o
  -1   6   6          6.50          8.10         1.84 o
   0   6   6        256.64        245.48         6.11 o
   1   6   6        147.14        157.25         4.87 o
   2   6   6        669.47        690.10        12.91 o
   3   6   6         81.49         73.53         3.62 o
   4   6   6         40.55         37.46         2.91 o
   5   6   6        221.90        218.48         6.59 o
   6   6   6        314.80        314.93         9.06 o
   7   6   6        134.53        124.91         5.43 o
   8   6   6        134.14        128.30         5.54 o
   9   6   6        276.59        268.79         7.90 o
  10   6   6        567.34        548.32        11.26 o
  11   6   6         20.03         16.78         2.83 o
  12   6   6          1.43         -0.45         3.76 o
  13   6   6         55.99         62.76         6.60 o
  14   6   6          0.88          2.02         4.47 o
  15   6   6         57.97         66.22         6.93 o
  16   6   6         19.99          9.90         4.43 o
  17   6   6         25.33         31.86         6.43 o
  18   6   6          7.45         11.62         5.15 o
  19   6   6         55.41         56.86         8.46 o
  20   6   6         48.15         40.03        12.24 o
 -20   7   6         94.25        119.82        19.35 o
 -19   7   6         50.51         64.52         8.95 o
 -18   7   6         34.80         40.03         8.36 o
 -17   7   6         17.69          8.28         3.86 o
 -16   7   6         93.01         89.78         7.15 o
 -15   7   6         63.38         48.31         5.26 o
 -14   7   6          0.87         -0.40         3.06 o
 -13   7   6        124.03        130.83         8.03 o
 -12   7   6         31.85         35.75         4.28 o
 -11   7   6          2.26         -1.00         2.56 o
 -10   7   6        259.75        255.68         8.90 o
  -9   7   6         34.91         35.65         3.69 o
  -8   7   6          0.02         -0.16         1.99 o
  -7   7   6        221.07        222.45         7.77 o
  -6   7   6        761.99        739.92        13.61 o
  -5   7   6         87.58         78.85         4.53 o
  -4   7   6        408.45        423.71         9.84 o
  -3   7   6        203.46        208.53         7.69 o
  -2   7   6        116.87        109.66         5.40 o
  -1   7   6         50.20         37.23         4.15 o
   0   7   6          7.71         15.06         3.09 o
   1   7   6         13.70         12.84         2.54 o
   2   7   6        650.74        623.83        13.36 o
   3   7   6         97.93        103.76         5.77 o
   4   7   6        116.07         99.48         5.59 o
   5   7   6          1.04          0.42         2.50 o
   6   7   6        358.91        365.05        12.17 o
   7   7   6         26.71         28.45         3.44 o
   8   7   6        116.07        104.69         5.82 o
   9   7   6        122.42        113.32         6.01 o
  10   7   6         45.53         35.69         3.49 o
  11   7   6          1.52         -3.11         3.11 o
  12   7   6         67.20         60.14         5.29 o
  13   7   6          2.44         -2.00         3.26 o
  14   7   6          1.45         -2.51         3.67 o
  15   7   6         27.70         31.55         5.26 o
  16   7   6          5.08         -2.30         3.81 o
  17   7   6        109.22        112.81         9.67 o
  18   7   6         30.54         20.57         5.22 o
  19   7   6         28.06         44.82        10.11 o
  20   7   6          0.37          9.61        10.20 o
 -17   8   6          8.42         10.03         5.93 o
 -16   8   6         21.33         29.12        10.28 o
 -15   8   6          2.86          9.69         5.48 o
 -14   8   6         90.05         97.23         8.49 o
 -13   8   6         15.27         36.16         5.62 o
 -12   8   6        202.26        198.81        11.65 o
 -11   8   6         11.50         14.41         6.87 o
 -10   8   6          1.23         -3.20         3.45 o
  -9   8   6          0.19         -0.49         2.74 o
  -8   8   6         31.10         38.01         5.05 o
  -7   8   6          9.95         13.04         3.45 o
  -6   8   6          3.21          5.64         2.89 o
  -5   8   6         27.42         33.63         4.75 o
  -4   8   6         18.69         15.89         3.67 o
  -3   8   6         19.09         16.83         3.88 o
  -2   8   6         57.54         58.85         6.08 o
  -1   8   6         27.42         24.57         3.86 o
   0   8   6         75.61         77.45         7.80 o
   1   8   6         72.85         78.65         6.04 o
   2   8   6        107.56        104.94         5.96 o
   3   8   6          8.12          9.95         2.26 o
   4   8   6         89.07         98.04         5.84 o
   5   8   6         32.63         27.18         3.52 o
   6   8   6        362.58        368.19        11.07 o
   7   8   6        325.57        312.76        11.47 o
   8   8   6         44.47         45.28         4.35 o
   9   8   6          3.07          1.52         2.35 o
  10   8   6         14.48         10.35         2.52 o
  11   8   6          7.37         -0.86         3.41 o
  12   8   6         27.22         27.08         4.72 o
  13   8   6         64.44         67.31         8.26 o
  14   8   6         20.40         27.34         7.25 o
  15   8   6         53.36         66.46         8.62 o
  16   8   6         87.35         93.02        10.30 o
  17   8   6         51.34         52.83         8.52 o
 -15   9   6         19.72         27.18        11.78 o
 -14   9   6          0.98          1.02         5.33 o
 -13   9   6          0.80         -1.00         3.40 o
 -12   9   6          5.28         13.90         5.05 o
 -11   9   6          0.51          3.34         3.34 o
 -10   9   6        146.04        158.76        10.67 o
  -9   9   6         42.88         48.23         7.81 o
  -8   9   6          1.61         -0.72         3.05 o
  -7   9   6          0.89          3.74         3.38 o
  -6   9   6        249.33        258.23        12.99 o
  -5   9   6         58.37         58.65         6.65 o
  -4   9   6          2.82          1.00         2.99 o
  -3   9   6         65.40         59.57         6.49 o
  -2   9   6          1.02          0.68         5.00 o
  -1   9   6         37.59         34.34         4.35 o
   0   9   6          0.13         10.75         4.77 o
   1   9   6          0.56          7.62         4.56 o
   2   9   6         89.07         86.66         6.61 o
   3   9   6          6.09          7.51         3.15 o
   4   9   6         54.91         53.46         6.22 o
   5   9   6         65.77         61.55         7.47 o
   6   9   6          5.89          6.18         2.81 o
   7   9   6         13.71          8.41         3.23 o
   8   9   6          4.22          8.86         2.92 o
   9   9   6         14.32         16.33         3.36 o
  10   9   6         15.46          9.96         4.08 o
  11   9   6          0.44         -2.23         3.60 o
  12   9   6          0.12         -3.92         3.92 o
  13   9   6         13.13          5.07         5.34 o
  14   9   6          0.82         -2.18        10.26 o
  15   9   6         21.58         14.21         6.45 o
  16   9   6          8.16          4.13         7.70 o
 -13  10   6         15.46          3.62         5.10 o
 -12  10   6          0.00         -0.51         3.69 o
 -11  10   6         80.34         86.72         8.52 o
 -10  10   6         39.59         37.97         6.04 o
  -9  10   6         26.33         33.88         7.15 o
  -8  10   6         17.84         21.66         4.95 o
  -7  10   6         10.24         10.69         3.95 o
  -6  10   6         47.51         37.58         5.74 o
  -5  10   6         98.39        104.58         8.96 o
  -4  10   6          5.68          5.74         3.47 o
  -3  10   6         27.02         19.57         4.65 o
  -2  10   6         51.30         51.91         6.42 o
  -1  10   6         10.94          8.52         3.13 o
   0  10   6         13.70          9.60         3.94 o
   1  10   6          0.71          7.33         6.95 o
   2  10   6        176.50        175.68        11.25 o
   3  10   6          4.61          5.20         3.69 o
   4  10   6         16.89         12.78         4.08 o
   5  10   6          8.72          0.77         3.36 o
   6  10   6         19.10         18.00         5.47 o
   7  10   6         14.47         14.22         3.75 o
   8  10   6          0.01         -2.27         3.49 o
   9  10   6          0.32         -4.27         4.73 o
  10  10   6         18.07         14.80         5.23 o
  11  10   6          9.97          9.76         5.31 o
  12  10   6         17.16          8.57         9.12 o
 -10  11   6         24.57         35.02         7.39 o
  -9  11   6          0.00          6.36         4.80 o
  -8  11   6          7.05         11.14         5.11 o
  -7  11   6          2.34          7.12         5.70 o
  -6  11   6         14.39         18.43         4.83 o
  -5  11   6         23.38         29.72         6.14 o
  -4  11   6         35.90         39.58         5.85 o
  -3  11   6         16.50         14.09         3.93 o
  -2  11   6          0.23         -3.80         3.80 o
  -1  11   6         27.71         22.34         5.79 o
   0  11   6          6.71          4.27         3.59 o
   1  11   6         46.38         50.18         6.95 o
   2  11   6          5.06         24.83         6.58 o
   3  11   6        173.29        190.56        14.22 o
   4  11   6        128.12        155.47        11.31 o
   5  11   6        142.80        149.42        10.89 o
   6  11   6          6.47          1.01         3.65 o
   7  11   6          4.13         -0.46         4.30 o
   8  11   6          2.81         -1.72         4.01 o
   9  11   6         14.66          3.30         6.31 o
  10  11   6          0.01          6.22         5.12 o
  11  11   6          0.45          0.83         6.32 o
  -6  12   6          6.10         22.26        10.00 o
  -5  12   6          1.33          5.10         7.65 o
  -4  12   6          1.17         -0.79         5.28 o
  -3  12   6          5.94         -4.04         6.77 o
   4  12   6          0.96         -7.22         7.22 o
   5  12   6          2.53         -6.63         6.63 o
 -22   1   7          1.58         -1.44         4.60 o
 -21   1   7          0.92          1.77         4.05 o
 -20   1   7          2.68         -0.70         4.82 o
 -19   1   7        107.61        106.69         6.35 o
 -18   1   7          4.56          2.96         2.57 o
 -17   1   7         22.44         26.38         3.08 o
 -16   1   7         31.39         22.74         2.67 o
 -15   1   7         24.79         31.74         2.98 o
 -14   1   7        161.41        143.67         5.20 o
 -13   1   7         90.22         93.30         4.01 o
 -12   1   7        266.03        257.19         6.29 o
 -11   1   7        106.88         94.70         3.78 o
 -10   1   7        202.76        196.11         5.55 o
  -9   1   7         54.52         49.12         2.92 o
  -8   1   7         35.39         34.76         2.47 o
  -7   1   7         50.80         51.03         3.67 o
  -6   1   7         72.83         73.32         3.90 o
  -5   1   7        437.13        446.56         9.63 o
  -4   1   7       1345.12       1395.77        14.27 o
  -3   1   7       1238.08       1352.24        12.20 o
  -2   1   7        188.11        181.31         4.88 o
  -1   1   7        201.24        196.20         5.27 o
   0   1   7        467.69        467.67         7.87 o
   1   1   7        138.49        146.60         4.11 o
   2   1   7          2.10          4.56         1.36 o
   3   1   7        202.29        190.39         4.48 o
   4   1   7         80.41         84.76         2.71 o
   5   1   7        162.68        160.15         2.76 o
   6   1   7         16.81         18.54         1.05 o
   7   1   7       1061.50       1068.23        12.67 o
   8   1   7         69.78         65.05         3.06 o
   9   1   7          9.08          8.86         1.87 o
  10   1   7          3.80          1.83         1.57 o
  11   1   7        433.35        401.25        12.19 o
  12   1   7         33.70         26.58         3.88 o
  13   1   7          7.74          3.38         2.38 o
  14   1   7          8.01         -1.70         5.07 o
  15   1   7          7.82          1.87         4.75 o
  16   1   7         18.52         15.25         5.40 o
  17   1   7         65.26         76.12        10.05 o
  18   1   7          6.89          2.45         5.10 o
  19   1   7          1.27          5.66         5.03 o
  20   1   7         23.37         36.72         8.14 o
  21   1   7          2.17         -3.65         5.57 o
  22   1   7          5.21         17.68         7.44 o
  23   1   7         12.43         30.03        12.37 o
 -22   2   7         42.13         48.17         7.32 o
 -21   2   7         43.89         44.83         7.00 o
 -20   2   7         74.56         75.50         6.23 o
 -19   2   7        144.40        144.00         8.12 o
 -18   2   7        142.58        137.06         7.53 o
 -17   2   7          6.16          0.32         2.59 o
 -16   2   7        274.74        242.84         9.44 o
 -15   2   7        169.60        157.96         7.50 o
 -14   2   7         25.36         27.32         3.81 o
 -13   2   7         10.03          6.24         2.58 o
 -12   2   7        100.52        111.19         7.20 o
 -11   2   7         51.31         44.84         4.20 o
 -10   2   7          1.78          2.63         2.66 o
  -9   2   7        120.25        118.63         6.34 o
  -8   2   7        342.23        319.59         9.87 o
  -7   2   7         25.93         27.41         1.98 o
  -6   2   7          1.20          2.64         2.26 o
  -5   2   7       1418.37       1408.62        24.69 o
  -4   2   7        802.32        811.97        15.83 o
  -3   2   7        279.35        252.61         9.08 o
  -2   2   7          1.40         -0.30         1.57 o
  -1   2   7        555.39        603.81         8.20 o
   0   2   7        119.96        120.22         3.82 o
   1   2   7        922.16        899.88        12.70 o
   2   2   7        639.33        665.17         9.46 o
   3   2   7         55.33         56.45         2.68 o
   4   2   7       1644.58       1604.24        13.84 o
   5   2   7        211.49        244.86         3.68 o
   6   2   7        228.86        216.20         3.57 o
   7   2   7        246.10        242.65         4.74 o
   8   2   7        140.49        137.31         3.80 o
   9   2   7         94.20         84.69         3.89 o
  10   2   7       1426.76       1430.33        18.33 o
  11   2   7        297.28        313.49         9.15 o
  12   2   7        128.10        128.97         6.29 o
  13   2   7         66.43         84.76         5.42 o
  14   2   7        111.73         97.44         5.99 o
  15   2   7          9.29         10.23         4.45 o
  16   2   7          1.09         -5.90         5.90 o
  17   2   7          0.71         -5.05         5.05 o
  18   2   7          2.67         -2.42        12.28 o
  19   2   7        210.95        226.80        18.02 o
  20   2   7         95.63        115.50        13.81 o
  21   2   7        103.24        107.02        13.54 o
  22   2   7         16.06         16.95         9.41 o
  23   2   7         43.49         73.75        16.52 o
 -22   3   7        178.66        216.93        25.95 o
 -21   3   7         50.19         57.27         6.61 o
 -20   3   7          0.93          0.92         2.93 o
 -19   3   7         56.58         53.47         5.26 o
 -18   3   7         28.95         27.42         3.85 o
 -17   3   7         26.09         17.34         3.10 o
 -16   3   7        245.39        242.81        10.71 o
 -15   3   7        139.34        140.68        11.96 o
 -14   3   7        313.18        295.74        13.04 o
 -13   3   7        225.13        219.67        10.93 o
 -12   3   7        169.05        176.84         9.48 o
 -11   3   7         21.06         16.50         3.84 o
 -10   3   7         54.69         50.46         5.19 o
  -9   3   7       1296.33       1255.80        28.92 o
  -8   3   7         11.92          9.21         5.47 o
  -7   3   7       1022.65        947.58        27.42 o
  -6   3   7       1017.60        982.13        18.91 o
  -5   3   7        182.19        155.72         9.22 o
  -4   3   7       1012.99       1022.17        16.18 o
  -3   3   7       2354.98       2482.08        22.26 o
  -2   3   7        162.15        151.28         5.35 o
  -1   3   7         13.09         17.78         1.60 o
   0   3   7        832.29        861.41        10.13 o
   1   3   7        125.23        146.28         3.71 o
   2   3   7          0.81          4.47         1.38 o
   3   3   7         92.58        101.82         2.86 o
   4   3   7        166.50        174.14         3.76 o
   5   3   7        593.36        601.20         6.45 o
   6   3   7        620.57        607.17         6.95 o
   7   3   7       1274.21       1237.14        12.46 o
   8   3   7         71.04         63.03         3.47 o
   9   3   7        287.52        277.50         7.71 o
  10   3   7        231.33        213.56         7.60 o
  11   3   7        434.08        451.79        11.46 o
  12   3   7          6.53          4.65         2.14 o
  13   3   7         13.09          5.19         2.39 o
  14   3   7        131.56        131.65         7.15 o
  15   3   7          0.10         -1.53         3.30 o
  16   3   7          0.89         -3.37         3.69 o
  17   3   7          4.52         -1.76         3.84 o
  18   3   7          4.78          5.11         4.05 o
  19   3   7          0.09          0.06         4.05 o
  20   3   7          7.28         11.96         5.49 o
  21   3   7          0.04         -2.12         4.12 o
  22   3   7          6.80         15.27         5.94 o
  23   3   7         26.30         33.68        11.56 o
 -22   4   7         85.74        130.16        20.29 o
 -21   4   7          1.26          8.38         4.96 o
 -20   4   7        137.00        141.46        11.31 o
 -19   4   7         18.18         13.65         3.41 o
 -18   4   7        179.40        187.66        11.75 o
 -17   4   7        108.21         91.90         9.46 o
 -16   4   7         20.40         15.71         4.26 o
 -15   4   7         18.31         11.48         3.50 o
 -14   4   7         35.78         37.30         5.55 o
 -13   4   7          0.06          3.86         2.98 o
 -12   4   7        231.27        225.05        10.81 o
 -11   4   7         82.79         78.81         7.05 o
 -10   4   7          6.26         -3.54         3.98 o
  -9   4   7        239.72        239.09        10.28 o
  -8   4   7        279.49        263.64        10.59 o
  -7   4   7        574.79        549.11        12.39 o
  -6   4   7        145.53        140.36         6.26 o
  -5   4   7       1549.11       1443.99        15.08 o
  -4   4   7         40.60         31.27         2.62 o
  -3   4   7        285.81        277.03         8.12 o
  -2   4   7        431.30        405.52         9.52 o
  -1   4   7        175.68        191.45         6.22 o
   0   4   7         74.53         59.68         3.17 o
   1   4   7        584.12        612.18        11.78 o
   2   4   7         87.94         94.99         4.14 o
   3   4   7        552.53        529.25         7.49 o
   4   4   7       1238.03       1211.53        11.51 o
   5   4   7        131.53        125.68         4.82 o
   6   4   7        495.65        485.85         8.32 o
   7   4   7         11.76         13.25         2.72 o
   8   4   7          7.37          5.13         1.55 o
   9   4   7        640.29        623.84         9.28 o
  10   4   7       1329.55       1284.69        16.58 o
  11   4   7         62.05         57.35         3.79 o
  12   4   7        263.01        255.40        10.65 o
  13   4   7         38.27         54.94         4.45 o
  14   4   7          6.02          9.52         3.55 o
  15   4   7          0.22          3.56         3.08 o
  16   4   7          6.68          5.41         3.26 o
  17   4   7         48.87         53.38         6.15 o
  18   4   7         21.21         21.91         4.68 o
  19   4   7         33.26         30.51         7.24 o
  20   4   7         66.32         68.32         8.56 o
  21   4   7          0.10         -4.21         5.22 o
  22   4   7         11.55         10.95         6.79 o
 -22   5   7         69.09         93.86        17.39 o
 -21   5   7          8.27         15.64         9.28 o
 -20   5   7         36.24         54.70         9.29 o
 -19   5   7         23.42         28.45         7.18 o
 -18   5   7         86.91         81.58         9.15 o
 -17   5   7          6.77          7.21         4.22 o
 -16   5   7        121.74        121.25         9.82 o
 -15   5   7         17.01         17.57         3.96 o
 -14   5   7         33.20         28.84         4.64 o
 -13   5   7        160.97        144.92         9.09 o
 -12   5   7         47.33         49.51         4.76 o
 -11   5   7         25.95         30.61         3.70 o
 -10   5   7         26.72         12.04         3.33 o
  -9   5   7        973.67        934.38        17.87 o
  -8   5   7        135.48        141.03         6.97 o
  -7   5   7        726.59        713.28        15.97 o
  -6   5   7        526.97        498.15        11.86 o
  -5   5   7        190.43        168.62         9.60 o
  -4   5   7        597.51        600.47        14.18 o
  -3   5   7        308.80        312.17         8.92 o
  -2   5   7        323.78        307.93         8.03 o
  -1   5   7        444.26        410.92         9.14 o
   0   5   7         47.46         44.20         2.66 o
   1   5   7          8.54          2.68         1.57 o
   2   5   7        253.80        249.24         7.07 o
   3   5   7          0.08         -2.00         2.49 o
   4   5   7          9.87          8.29         1.80 o
   5   5   7        494.85        471.13         8.75 o
   6   5   7        658.20        671.21        10.50 o
   7   5   7        387.13        351.61         7.55 o
   8   5   7         57.09         58.32         3.16 o
   9   5   7        583.99        552.66         9.54 o
  10   5   7         74.01         73.56         4.49 o
  11   5   7         15.87         18.34         2.63 o
  12   5   7         20.30         26.10         3.57 o
  13   5   7         27.93         28.25         4.25 o
  14   5   7        135.38        140.50         9.32 o
  15   5   7          2.42          4.45         3.89 o
  16   5   7         45.01         48.60         7.29 o
  17   5   7          1.99          3.15         4.69 o
  18   5   7          1.02          2.23         4.09 o
  19   5   7          0.16          0.03         4.41 o
  20   5   7          1.59          0.12         4.29 o
  21   5   7         15.76         18.80         8.87 o
 -20   6   7         58.61         77.16        10.90 o
 -19   6   7          0.84          6.65         4.50 o
 -18   6   7         39.85         45.78         5.98 o
 -17   6   7         96.98        102.69         7.65 o
 -16   6   7        109.73        118.80        13.96 o
 -15   6   7          0.02          6.25         3.24 o
 -14   6   7         41.64         36.95         4.50 o
 -13   6   7         23.56         21.33         4.07 o
 -12   6   7         28.14         30.40         4.01 o
 -11   6   7        231.14        236.18         9.61 o
 -10   6   7         84.98         78.61         5.69 o
  -9   6   7          3.08          5.84         2.36 o
  -8   6   7         71.50         72.41         4.83 o
  -7   6   7        580.67        583.20        14.49 o
  -6   6   7          9.18          9.32         2.42 o
  -5   6   7         41.04         45.35         3.54 o
  -4   6   7         12.23         10.93         2.22 o
  -3   6   7         15.68         16.78         3.17 o
  -2   6   7        204.08        200.93         9.77 o
  -1   6   7          1.42          3.66         1.66 o
   0   6   7        164.79        155.03         5.88 o
   1   6   7         27.97         17.13         2.90 o
   2   6   7         46.62         41.49         3.50 o
   3   6   7         31.79         37.14         3.59 o
   4   6   7         27.79         32.31         2.91 o
   5   6   7        134.03        127.32         5.24 o
   6   6   7         74.75         77.38         4.23 o
   7   6   7        280.62        276.62         8.08 o
   8   6   7        283.10        270.99         7.94 o
   9   6   7         39.60         38.79         3.39 o
  10   6   7         65.55         61.42         4.76 o
  11   6   7          0.01         -2.24         2.52 o
  12   6   7         45.20         40.94         4.98 o
  13   6   7         28.93         26.10         4.43 o
  14   6   7         11.37         18.96         4.59 o
  15   6   7        110.54        124.73         9.43 o
  16   6   7         85.36         78.20         7.82 o
  17   6   7         40.28         46.64         6.27 o
  18   6   7         41.00         44.56         6.54 o
  19   6   7         63.83         75.35         8.33 o
  20   6   7          5.57         11.63         6.39 o
 -19   7   7          0.89         10.03         8.44 o
 -18   7   7         19.89         17.19         4.92 o
 -17   7   7         11.69         14.18         5.16 o
 -16   7   7         45.51         56.86         6.01 o
 -15   7   7          7.36         11.36         3.71 o
 -14   7   7         12.60         11.59         3.23 o
 -13   7   7          0.80          3.00         2.75 o
 -12   7   7          8.65         16.84         3.45 o
 -11   7   7         32.01         29.80         3.87 o
 -10   7   7         13.68         23.61         3.27 o
  -9   7   7         22.53         23.32         3.34 o
  -8   7   7        139.02        123.97         6.23 o
  -7   7   7          7.63          4.27         2.47 o
  -6   7   7         17.74         15.62         2.43 o
  -5   7   7          0.59          0.39         1.92 o
  -4   7   7         11.55          8.22         2.00 o
  -3   7   7          0.29          2.13         1.89 o
  -2   7   7         30.71         36.32         5.69 o
  -1   7   7        211.76        194.53         8.49 o
   0   7   7        198.68        193.28         8.41 o
   1   7   7          0.00         -2.73         2.73 o
   2   7   7          0.79         -3.01         3.64 o
   3   7   7        144.20        132.49         6.49 o
   4   7   7          1.12          5.26         2.50 o
   5   7   7        728.58        691.67        14.63 o
   6   7   7         20.45         23.31         3.33 o
   7   7   7         80.18         70.23         5.05 o
   8   7   7         72.13         64.95         4.76 o
   9   7   7         35.68         32.38         3.59 o
  10   7   7         67.89         61.83         5.20 o
  11   7   7         12.14          7.31         2.65 o
  12   7   7         14.67         10.92         3.53 o
  13   7   7          9.82          6.28         3.59 o
  14   7   7          3.70          0.14         3.72 o
  15   7   7          1.05         -4.14         4.14 o
  16   7   7         28.76         20.87         6.20 o
  17   7   7          0.63         -4.51         4.51 o
  18   7   7          0.00         -1.59         3.73 o
  19   7   7          8.59          7.46         9.55 o
 -17   8   7          7.08         10.25         7.84 o
 -16   8   7         33.41         47.91        17.06 o
 -15   8   7          0.04          3.87         4.35 o
 -14   8   7         39.60         48.54         6.36 o
 -13   8   7         14.77         23.73         5.10 o
 -12   8   7         12.55         10.37         5.34 o
 -11   8   7          3.27         -0.03         4.12 o
 -10   8   7         47.94         38.08         5.29 o
  -9   8   7         48.93         49.90         6.02 o
  -8   8   7         16.45         12.60         3.59 o
  -7   8   7          4.03          1.45         3.11 o
  -6   8   7         39.31         37.34         5.23 o
  -5   8   7          1.06         -1.75         3.36 o
  -4   8   7          0.98          2.61         3.39 o
  -3   8   7         75.23         85.08         7.06 o
  -2   8   7         27.73         21.34         4.18 o
  -1   8   7         17.49         22.17         4.24 o
   0   8   7         29.23         34.16         4.35 o
   1   8   7        420.34        404.21        13.17 o
   2   8   7         60.49         59.41         5.41 o
   3   8   7          0.56         -0.41         2.27 o
   4   8   7          1.82          3.13         2.33 o
   5   8   7          3.08          1.99         3.19 o
   6   8   7         51.38         55.91         4.84 o
   7   8   7         23.65         26.72         3.67 o
   8   8   7         60.80         55.91         4.80 o
   9   8   7         47.64         42.47         5.21 o
  10   8   7          3.98          1.73         3.00 o
  11   8   7          0.12         -1.93         3.39 o
  12   8   7          0.13         -4.27         4.27 o
  13   8   7          1.57          4.74         4.08 o
  14   8   7          0.29          7.53         5.61 o
  15   8   7          0.25          5.84         4.86 o
  16   8   7          0.54         -4.11         4.26 o
  17   8   7          1.26         11.69         9.55 o
 -15   9   7         23.65         22.19        10.52 o
 -14   9   7         10.20          5.60         3.96 o
 -13   9   7         27.94         31.93         5.65 o
 -12   9   7        106.85        122.56        11.03 o
 -11   9   7         24.70         23.06         4.88 o
 -10   9   7          1.55          6.10         3.59 o
  -9   9   7          0.01         -2.74         3.56 o
  -8   9   7          0.02          0.99         3.40 o
  -7   9   7         10.07         13.43         4.21 o
  -6   9   7         84.74        107.24         8.94 o
  -5   9   7        211.78        217.56        11.93 o
  -4   9   7        160.17        145.55         9.89 o
  -3   9   7          0.83         -1.71         3.48 o
  -2   9   7         15.22          6.59         3.21 o
  -1   9   7         19.29         30.20         4.57 o
   0   9   7         13.20          4.41         4.18 o
   1   9   7         70.74         69.92         7.10 o
   2   9   7        150.13        147.67         9.22 o
   3   9   7         29.84         29.53         4.48 o
   4   9   7         56.23         61.23         5.67 o
   5   9   7          1.50          2.39         2.56 o
   6   9   7         24.60         31.47         4.11 o
   7   9   7         20.42         26.19         4.20 o
   8   9   7          0.01          3.48         2.92 o
   9   9   7         44.47         53.16         6.69 o
  10   9   7         18.06         20.69         6.13 o
  11   9   7         46.74         50.51         6.65 o
  12   9   7          2.80          0.80         4.70 o
  13   9   7         10.79          7.83         5.47 o
  14   9   7          0.34         -4.84         4.84 o
  15   9   7          2.95         -6.49         7.77 o
 -13  10   7          6.52         -1.30         7.14 o
 -12  10   7         25.05         26.56         9.39 o
 -11  10   7          4.20          6.23         4.40 o
 -10  10   7         10.72          7.71         3.88 o
  -9  10   7          0.05          2.93         3.61 o
  -8  10   7         44.80         58.33         9.30 o
  -7  10   7         24.28         24.34         5.20 o
  -6  10   7         12.24         11.18         4.11 o
  -5  10   7         16.94         24.77         5.12 o
  -4  10   7         14.00         21.73         5.09 o
  -3  10   7          2.31         -3.59         3.59 o
  -2  10   7          3.78          5.18         3.61 o
  -1  10   7          0.16         -4.48         4.64 o
   0  10   7          8.58         13.69         5.10 o
   1  10   7         99.76        108.19         9.54 o
   2  10   7          0.02         -0.13         3.20 o
   3  10   7         31.02         40.18         6.28 o
   4  10   7          1.42          4.88         5.08 o
   5  10   7          0.32         -0.74         3.69 o
   6  10   7          1.28          8.51         3.73 o
   7  10   7         28.95         38.32         6.53 o
   8  10   7          0.71          8.59         5.25 o
   9  10   7          0.52          8.65        10.36 o
  10  10   7          3.09         -0.49         5.16 o
  11  10   7          2.68          2.08         7.73 o
 -10  11   7          4.23          4.83         6.26 o
  -9  11   7          2.72         -5.61         5.61 o
  -8  11   7          0.70         -1.27         4.26 o
  -7  11   7         32.24         38.27         7.30 o
  -6  11   7         40.49         41.34         6.68 o
  -5  11   7          0.99          5.16         3.83 o
  -4  11   7         21.74         40.43         8.09 o
  -3  11   7          1.90         19.16         6.61 o
  -2  11   7          1.35          4.27         5.02 o
  -1  11   7         20.96         18.71        12.34 o
   0  11   7          0.51          1.79         4.59 o
   1  11   7         12.10         17.67         7.11 o
   2  11   7          1.67         -0.79         3.52 o
   3  11   7          4.85         14.13         5.77 o
   4  11   7          0.95         10.52         4.26 o
   5  11   7         15.88         15.57         7.08 o
   6  11   7         18.63         26.21         5.33 o
   7  11   7          0.00          2.39         6.15 o
   8  11   7          3.84          2.43         5.15 o
   9  11   7         36.45         41.95        11.12 o
  10  11   7         19.78         39.30        10.59 o
 -22   0   8         29.82         16.16         7.36 o
 -21   0   8        160.54        174.07        15.08 o
 -20   0   8        107.18         74.73         9.99 o
 -19   0   8         82.79         70.05        20.09 o
 -18   0   8          0.11         -3.40         4.52 o
 -17   0   8        306.15        322.48        20.26 o
 -16   0   8        104.95         91.15         7.90 o
 -15   0   8         39.42         31.67         4.02 o
 -14   0   8         51.01         52.04         5.95 o
 -13   0   8         29.53         13.17         2.71 o
 -12   0   8         42.73         54.49         4.37 o
 -11   0   8        505.04        500.14        11.87 o
 -10   0   8         53.56         39.27         4.28 o
  -9   0   8        496.41        493.41        18.66 o
  -8   0   8       1386.30       1419.52        28.18 o
  -7   0   8          0.48         -1.65         2.33 o
  -6   0   8         49.21         32.27         3.70 o
  -5   0   8       1298.73       1231.25        23.03 o
  -4   0   8       1457.01       1405.11        21.92 o
  -3   0   8         64.78         82.71         3.04 o
  -2   0   8         49.80         39.23         2.38 o
  -1   0   8         22.66         25.62         1.90 o
   0   0   8        260.78        279.00         8.22 o
   1   0   8         12.95         11.67         1.11 o
   2   0   8         13.12         19.79         2.89 o
   3   0   8        253.53        212.23         8.34 o
   4   0   8         95.32         86.86         5.33 o
   5   0   8       1066.80       1160.34        10.57 o
   6   0   8        842.44        843.43        10.66 o
   7   0   8         92.06         96.21         4.30 o
   8   0   8        384.56        385.59         9.28 o
   9   0   8         45.92         40.14         3.30 o
  10   0   8          0.10          2.62         3.12 o
  11   0   8          5.22          1.51         2.97 o
  12   0   8       1158.68       1206.34        48.78 o
  13   0   8        109.47        130.83        16.97 o
  14   0   8         40.86         37.66        10.16 o
  15   0   8          8.70         11.37         6.04 o
  16   0   8         11.76         -0.05         7.68 o
  17   0   8          1.01        -10.13        10.13 o
  18   0   8         81.03         56.67        13.66 o
  19   0   8        129.78        146.47        21.49 o
  20   0   8          0.28          6.51        10.43 o
  21   0   8        238.13        282.48        30.66 o
  22   0   8         81.54         85.85        19.30 o
 -22   1   8         22.32         24.34         6.83 o
 -21   1   8          5.02          2.40         4.66 o
 -20   1   8         10.41          4.26         5.07 o
 -19   1   8          2.83          0.93         2.66 o
 -18   1   8         95.21         89.68         6.31 o
 -17   1   8          9.41          7.52         2.83 o
 -16   1   8        378.86        365.79        10.42 o
 -15   1   8        169.50        167.89         6.44 o
 -14   1   8         14.03         12.80         2.38 o
 -13   1   8         49.01         52.38         3.24 o
 -12   1   8          7.65         11.87         2.07 o
 -11   1   8        106.79         79.65         5.89 o
 -10   1   8        881.45        857.98        14.60 o
  -9   1   8       1124.65       1130.28        21.52 o
  -8   1   8         76.39         79.41         4.66 o
  -7   1   8        143.32        143.18         5.77 o
  -6   1   8         34.23         39.98         3.22 o
  -5   1   8        212.04        202.26         6.88 o
  -4   1   8       2118.06       2104.47        21.47 o
  -3   1   8        151.17        170.08         4.51 o
  -2   1   8        226.77        204.97         7.23 o
  -1   1   8       1267.86       1310.23        14.26 o
   0   1   8        807.22        807.23        10.87 o
   1   1   8         14.42         15.27         1.68 o
   2   1   8         77.49         71.80         3.89 o
   3   1   8         64.60         85.12         3.84 o
   4   1   8        333.91        349.80         6.44 o
   5   1   8         88.09         74.73         2.53 o
   6   1   8       2626.08       2603.10        16.83 o
   7   1   8         29.12         25.20         1.31 o
   8   1   8        906.38        900.41        10.97 o
   9   1   8        460.51        445.17         7.86 o
  10   1   8        106.55         94.42         6.01 o
  11   1   8        421.58        434.82        10.86 o
  12   1   8         54.74         41.84         5.14 o
  13   1   8          9.97          6.00         3.91 o
  14   1   8          0.09         -4.77         4.77 o
  15   1   8         20.62         13.99         8.66 o
  16   1   8          3.59         -7.24         7.24 o
  17   1   8          9.23          4.49         4.48 o
  18   1   8          1.28         -5.73        12.73 o
  19   1   8         13.81          5.70         5.86 o
  20   1   8        178.51        212.38        18.92 o
  21   1   8        402.81        443.17        27.16 o
  22   1   8         52.12         68.24        15.91 o
 -22   2   8         33.67         50.70        13.57 o
 -21   2   8         32.61         20.38         6.33 o
 -20   2   8         40.76         40.60         5.38 o
 -19   2   8          5.90          0.03         3.30 o
 -18   2   8         16.34         18.35         4.05 o
 -17   2   8        167.68        163.20         8.18 o
 -16   2   8          0.01         -0.24         2.32 o
 -15   2   8          6.88          7.46         3.53 o
 -14   2   8         84.73        100.48         7.10 o
 -13   2   8         19.31         16.47         4.18 o
 -12   2   8        113.89        136.96         8.89 o
 -11   2   8        804.67        763.64        14.56 o
 -10   2   8        169.61        161.03         5.60 o
  -9   2   8        143.00        142.15         4.73 o
  -8   2   8        138.57        135.51         7.00 o
  -7   2   8        824.29        813.37        16.01 o
  -6   2   8         67.93         62.97         4.63 o
  -5   2   8        915.19        883.61        18.03 o
  -4   2   8          0.20         -1.37         2.28 o
  -3   2   8         55.66         57.70         4.93 o
  -2   2   8         40.13         38.95         2.47 o
  -1   2   8         44.44         47.94         2.66 o
   0   2   8        248.30        248.23         5.57 o
   1   2   8        117.83        115.30         4.02 o
   2   2   8        147.06        145.70         5.56 o
   3   2   8         35.01         32.94         2.60 o
   4   2   8        345.91        337.38         6.80 o
   5   2   8         29.40         36.31         2.03 o
   6   2   8        154.48        147.38         4.02 o
   7   2   8        424.36        384.86         5.17 o
   8   2   8        164.69        170.88         6.51 o
   9   2   8         66.21         71.18         4.53 o
  10   2   8        123.74        137.23         6.75 o
  11   2   8        217.38        209.97         8.37 o
  12   2   8        355.76        337.54        10.66 o
  13   2   8          0.02          5.11         3.50 o
  14   2   8        148.55        142.18         9.45 o
  15   2   8          0.74         -1.63         4.15 o
  16   2   8         24.73         28.13         5.31 o
  17   2   8          0.48         -3.65         3.65 o
  18   2   8          1.87         -4.05         4.16 o
  19   2   8          0.80         -4.02         4.02 o
  20   2   8          2.68         -0.30         9.62 o
  21   2   8         11.47         22.22         7.57 o
  22   2   8         34.06         32.02        11.21 o
 -21   3   8         25.04         31.95         5.82 o
 -20   3   8         16.43         21.13         4.12 o
 -19   3   8         18.26         14.04         3.88 o
 -18   3   8          0.53         -0.86         2.97 o
 -17   3   8         90.71        104.89         8.67 o
 -16   3   8         66.55         63.54         7.12 o
 -15   3   8          4.79          3.65         4.31 o
 -14   3   8          6.43          3.32         3.28 o
 -13   3   8          2.06          0.77         3.21 o
 -12   3   8          2.09         -1.24         3.33 o
 -11   3   8         23.86         14.38         4.02 o
 -10   3   8         46.99         38.53         4.92 o
  -9   3   8         38.53         23.07         5.03 o
  -8   3   8        609.38        604.02        16.43 o
  -7   3   8          5.65          1.59         3.29 o
  -6   3   8        414.24        379.47        12.41 o
  -5   3   8        273.07        257.12        10.11 o
  -4   3   8         37.46         38.78         3.41 o
  -3   3   8          6.38          4.40         1.67 o
  -2   3   8        727.82        735.33        10.85 o
  -1   3   8        168.36        167.46         4.26 o
   0   3   8        114.11        123.15         4.82 o
   1   3   8          1.80          0.81         1.69 o
   2   3   8        222.45        212.97         4.23 o
   3   3   8        358.35        345.05         7.22 o
   4   3   8         21.03         18.40         1.87 o
   5   3   8         48.43         39.59         1.95 o
   6   3   8       1329.66       1285.98        14.82 o
   7   3   8        763.48        757.26         9.50 o
   8   3   8         10.27          7.58         1.14 o
   9   3   8       1226.64       1191.14        13.98 o
  10   3   8         82.24         79.51         5.16 o
  11   3   8          4.08          9.82         3.37 o
  12   3   8        217.15        212.54        11.13 o
  13   3   8         83.39         77.32         7.26 o
  14   3   8        151.00        158.18        10.45 o
  15   3   8          0.02         -1.59         3.90 o
  16   3   8          0.16         -3.26         3.60 o
  17   3   8          1.46          2.37         3.87 o
  18   3   8          7.40          5.97         4.76 o
  19   3   8          0.01         -3.05         3.96 o
  20   3   8          3.24         -3.60         4.47 o
  21   3   8         44.45         39.04        11.93 o
 -21   4   8         33.08         42.43        13.51 o
 -20   4   8          1.90          4.17         3.35 o
 -19   4   8          6.31          4.92         5.12 o
 -18   4   8         17.57         14.22         4.98 o
 -17   4   8         14.70         10.65         6.21 o
 -16   4   8         46.85         41.14         5.65 o
 -15   4   8         15.60         28.34         4.96 o
 -14   4   8          4.25          7.30         3.66 o
 -13   4   8          1.80          3.36         2.91 o
 -12   4   8         17.66         16.49         3.73 o
 -11   4   8          2.81         -0.54         3.21 o
 -10   4   8          4.27         -2.89         2.89 o
  -9   4   8        302.36        285.18        11.73 o
  -8   4   8        259.77        266.12        11.31 o
  -7   4   8       1994.69       1971.53        39.88 o
  -6   4   8          4.19          2.95         2.58 o
  -5   4   8         10.54         14.23         2.97 o
  -4   4   8        197.62        207.03         8.42 o
  -3   4   8        256.72        248.24         8.01 o
  -2   4   8          0.01         -2.24         2.24 o
  -1   4   8         28.88         27.70         2.79 o
   0   4   8         74.19         81.95         4.14 o
   1   4   8        159.22        180.38         5.20 o
   2   4   8        203.28        207.70         6.35 o
   3   4   8        821.97        811.74        11.11 o
   4   4   8          1.58         -1.01         1.54 o
   5   4   8        394.76        374.31         7.79 o
   6   4   8          8.08          4.86         1.45 o
   7   4   8         78.18         63.21         3.17 o
   8   4   8         17.76         22.68         2.72 o
   9   4   8        228.23        219.35         8.46 o
  10   4   8        129.73        133.10         9.17 o
  11   4   8        311.73        309.82        10.74 o
  12   4   8          7.28          8.50         3.52 o
  13   4   8         78.82         70.32         5.71 o
  14   4   8         91.22         94.27         6.71 o
  15   4   8         57.08         61.15         6.11 o
  16   4   8         53.10         60.39         6.19 o
  17   4   8         12.86         10.85         4.05 o
  18   4   8         13.20          8.63         4.36 o
  19   4   8          0.15          0.82         4.82 o
  20   4   8          0.58          2.39         4.62 o
 -21   5   8          3.62         22.83         9.74 o
 -20   5   8          0.00          7.92         6.11 o
 -19   5   8          2.88          3.79         4.80 o
 -18   5   8         62.89         67.31         7.87 o
 -17   5   8         17.66         11.29         5.98 o
 -16   5   8         13.28         26.71         7.84 o
 -15   5   8         62.77         72.51         7.51 o
 -14   5   8         10.83         20.39         4.57 o
 -13   5   8         12.83         14.17         3.03 o
 -12   5   8          0.13         -1.41         2.86 o
 -11   5   8        201.66        188.33         8.75 o
 -10   5   8        241.62        236.42         9.44 o
  -9   5   8        526.60        528.79        13.64 o
  -8   5   8        317.64        323.37        10.50 o
  -7   5   8       1430.60       1369.71        20.76 o
  -6   5   8        145.51        123.39         6.28 o
  -5   5   8        376.96        367.44        15.42 o
  -4   5   8          0.12         -1.24         2.19 o
  -3   5   8         90.77         75.07         5.61 o
  -2   5   8        134.77        121.34         5.32 o
  -1   5   8        141.70        134.99         5.52 o
   0   5   8        636.76        625.83        10.79 o
   1   5   8         78.68         62.31         4.08 o
   2   5   8         77.65         73.61         3.99 o
   3   5   8         69.17         55.66         3.58 o
   4   5   8         83.63         85.72         4.40 o
   5   5   8        514.82        513.78         9.66 o
   6   5   8         44.57         46.53         3.48 o
   7   5   8        485.14        475.48        10.12 o
   8   5   8         60.69         63.30         3.76 o
   9   5   8         41.02         32.59         3.65 o
  10   5   8         12.66         15.01         2.76 o
  11   5   8          0.67         -1.61         2.52 o
  12   5   8        226.10        211.85         9.32 o
  13   5   8         25.36         20.10         4.31 o
  14   5   8         77.84         94.15         8.06 o
  15   5   8          6.33          9.24         3.79 o
  16   5   8         31.70         28.25         5.23 o
  17   5   8         30.20         40.19         7.66 o
  18   5   8          0.77          1.14         4.12 o
  19   5   8          0.17         -2.76         4.48 o
  20   5   8         53.44         56.35        14.13 o
 -19   6   8          0.08         10.75        11.96 o
 -18   6   8         15.92         21.48         4.13 o
 -17   6   8         14.74         12.35         3.81 o
 -16   6   8          2.45         14.47         3.80 o
 -15   6   8          0.09          5.25         3.20 o
 -14   6   8        129.60        126.55         8.02 o
 -13   6   8          0.59          2.96         2.97 o
 -12   6   8         16.70         13.64         3.74 o
 -11   6   8          0.89          3.79         2.57 o
 -10   6   8         16.66         18.49         5.18 o
  -9   6   8         40.48         39.03         4.50 o
  -8   6   8          9.08          7.71         2.43 o
  -7   6   8         17.98         14.40         2.69 o
  -6   6   8         51.82         52.54         4.12 o
  -5   6   8        229.65        239.11         8.07 o
  -4   6   8          2.20          2.05         2.01 o
  -3   6   8        152.59        144.35         7.04 o
  -2   6   8         41.51         51.69         3.79 o
  -1   6   8         64.23         54.50         3.83 o
   0   6   8         16.63         15.95         2.48 o
   1   6   8         36.45         25.41         3.37 o
   2   6   8         17.70         11.12         2.75 o
   3   6   8        765.86        727.28        14.74 o
   4   6   8         54.84         43.68         4.01 o
   5   6   8          0.98         -1.66         2.05 o
   6   6   8         57.68         42.64         3.33 o
   7   6   8        136.58        128.54         5.19 o
   8   6   8        133.23        145.33         5.56 o
   9   6   8        362.73        334.50        10.84 o
  10   6   8          0.50          0.46         2.40 o
  11   6   8          2.94         -1.38         3.16 o
  12   6   8         64.69         63.09         6.51 o
  13   6   8         20.93         22.68         4.54 o
  14   6   8          4.36          3.01         3.32 o
  15   6   8          6.64          6.76         3.88 o
  16   6   8         38.54         44.48         6.41 o
  17   6   8        100.94        106.97         9.39 o
  18   6   8         69.16         92.34         8.99 o
  19   6   8          2.05         -0.62        14.72 o
 -19   7   8         42.74         29.56        10.26 o
 -18   7   8         92.04         91.78        16.16 o
 -17   7   8          2.52          3.81         2.90 o
 -16   7   8          3.03          5.85         5.23 o
 -15   7   8         23.27         25.69         4.59 o
 -14   7   8         47.83         47.01         5.58 o
 -13   7   8         74.05         73.84         6.35 o
 -12   7   8        254.60        264.08        10.02 o
 -11   7   8         20.83         22.09         3.75 o
 -10   7   8        214.57        219.08         8.82 o
  -9   7   8        187.77        169.23         7.81 o
  -8   7   8        285.82        293.33         9.74 o
  -7   7   8        268.33        266.64         9.10 o
  -6   7   8         33.69         30.91         3.47 o
  -5   7   8         76.48         69.67         4.68 o
  -4   7   8         78.22         81.27         5.46 o
  -3   7   8         38.66         30.24         4.46 o
  -2   7   8         24.50         21.96         3.78 o
  -1   7   8        191.90        197.51         8.67 o
   0   7   8         95.83         95.70         6.23 o
   1   7   8         60.62         57.97         7.93 o
   2   7   8         92.62         78.42         5.98 o
   3   7   8         89.49         99.76         5.96 o
   4   7   8        112.79        102.64         6.15 o
   5   7   8          4.22          0.82         2.23 o
   6   7   8         30.77         33.60         3.80 o
   7   7   8        537.78        514.59        13.38 o
   8   7   8         74.13         82.59         5.45 o
   9   7   8        186.83        200.55        10.05 o
  10   7   8        470.64        474.29        15.32 o
  11   7   8          4.54          8.24         3.55 o
  12   7   8         27.33         24.81         4.71 o
  13   7   8          8.41         -2.98         3.83 o
  14   7   8         15.86         14.47         5.60 o
  15   7   8         40.22         45.88         6.60 o
  16   7   8         15.77          6.63         4.07 o
  17   7   8          2.88          3.00         4.53 o
  18   7   8          6.18         -2.85         6.12 o
 -16   8   8          6.39         13.64         7.17 o
 -15   8   8          5.34          3.69         3.49 o
 -14   8   8         38.66         35.05         7.28 o
 -13   8   8         15.48         13.27         5.69 o
 -12   8   8          1.56         -3.22         3.22 o
 -11   8   8         81.49         68.04         7.08 o
 -10   8   8          0.58         -2.74         3.53 o
  -9   8   8          7.17          6.24         3.32 o
  -8   8   8        113.12        108.53         8.56 o
  -7   8   8         63.95         65.47         6.79 o
  -6   8   8         42.37         50.51         6.26 o
  -5   8   8         39.09         50.14         6.13 o
  -4   8   8         20.40         19.46         4.97 o
  -3   8   8         29.91         27.70         4.57 o
  -2   8   8         84.97         86.62         7.02 o
  -1   8   8         32.83         32.44         4.71 o
   0   8   8          4.20          1.21         2.82 o
   1   8   8         17.45         19.54         4.65 o
   2   8   8         28.34         23.90         3.96 o
   3   8   8         95.95         92.06         6.03 o
   4   8   8          5.86          9.02         2.80 o
   5   8   8          0.03          1.13         3.32 o
   6   8   8         17.71         15.83         3.15 o
   7   8   8        210.46        221.20         9.05 o
   8   8   8         36.04         36.91         5.10 o
   9   8   8          0.46          5.72         3.22 o
  10   8   8         99.21        103.51         7.85 o
  11   8   8          0.43         -1.52         5.16 o
  12   8   8          0.07         -1.12         4.42 o
  13   8   8          3.96          2.65         5.65 o
  14   8   8          0.59         -4.82         4.82 o
  15   8   8          6.50         11.92         7.97 o
  16   8   8         25.54         18.69         8.14 o
 -15   9   8          1.82         -3.18         6.95 o
 -14   9   8         12.54         19.19         5.87 o
 -13   9   8         10.30         11.91         4.91 o
 -12   9   8         31.11         34.39         5.98 o
 -11   9   8         32.40         36.75         8.41 o
 -10   9   8         39.61         36.57         6.16 o
  -9   9   8         34.45         39.79         6.12 o
  -8   9   8          4.12          0.69         4.43 o
  -7   9   8        104.41        118.64         9.38 o
  -6   9   8         35.20         42.78         6.19 o
  -5   9   8          2.66          7.95         4.22 o
  -4   9   8         56.84         51.45         6.15 o
  -3   9   8         47.13         56.38         6.60 o
  -2   9   8          5.71         10.41         3.87 o
  -1   9   8         17.94         10.74         9.05 o
   0   9   8         22.52         20.13         5.82 o
   1   9   8         62.52         61.47         8.41 o
   2   9   8         44.37         48.76         6.07 o
   3   9   8        102.28         99.15         7.45 o
   4   9   8         75.34         65.66         6.05 o
   5   9   8          0.01         -0.51         2.66 o
   6   9   8          0.04          0.01         2.86 o
   7   9   8        154.53        145.38         7.77 o
   8   9   8        107.49        121.65         8.66 o
   9   9   8         14.43         10.81         4.23 o
  10   9   8         25.37         20.51         6.57 o
  11   9   8          0.01         -4.98         5.58 o
  12   9   8          0.63          2.29         3.96 o
  13   9   8          9.91          5.27        11.90 o
  14   9   8         12.79         10.09         7.46 o
 -12  10   8          3.71         17.51         7.50 o
 -11  10   8          3.58         11.39         6.39 o
 -10  10   8          0.04         -2.34         4.99 o
  -9  10   8          1.06          7.15         5.20 o
  -8  10   8          1.97         11.85         4.82 o
  -7  10   8          0.05          6.13         5.10 o
  -6  10   8         25.76         32.84        17.67 o
  -5  10   8         27.03         19.55         5.42 o
  -4  10   8          0.00          7.73         5.76 o
  -3  10   8         89.19         95.04        10.81 o
  -2  10   8         20.79         17.88         5.51 o
  -1  10   8          2.69          4.05         8.22 o
   0  10   8          5.09         13.40         5.93 o
   1  10   8          0.40          2.89         4.68 o
   2  10   8         42.38         36.61         7.03 o
   3  10   8          9.55         12.14        11.89 o
   4  10   8          0.51          1.81         3.66 o
   5  10   8          5.80          3.57         3.08 o
   6  10   8         12.66         18.81         4.85 o
   7  10   8         10.43         22.75        15.79 o
   8  10   8          0.04         10.10         5.83 o
   9  10   8          0.02          3.45         4.52 o
  10  10   8         37.53         40.06        12.69 o
  -5  11   8         26.12         29.94        10.58 o
  -4  11   8         63.83         67.91         9.78 o
  -3  11   8         50.01         77.79        10.49 o
  -2  11   8         58.64         65.74        14.24 o
  -1  11   8         52.03         61.10         9.20 o
   0  11   8          5.71          9.68         5.30 o
   1  11   8        114.93        147.62        13.29 o
   2  11   8         46.92         49.87        10.98 o
   3  11   8          0.72         10.97         6.70 o
   4  11   8         35.00         27.80         8.72 o
   5  11   8          1.50         -5.84         5.84 o
   6  11   8          0.06         -3.97         6.49 o
   7  11   8         15.25          5.94         6.21 o
   8  11   8         24.66         35.22        10.33 o
 -21   1   9         11.95          8.95         4.42 o
 -20   1   9          5.81          6.91         3.79 o
 -19   1   9         13.06          9.65         5.80 o
 -18   1   9         18.74         13.17         3.45 o
 -17   1   9          1.46         -0.74         2.89 o
 -16   1   9        134.28        129.02         7.40 o
 -15   1   9         10.31         10.06         2.81 o
 -14   1   9         11.32          8.58         2.47 o
 -13   1   9        121.38        127.61         6.23 o
 -12   1   9         10.57         10.15         3.25 o
 -11   1   9          0.16          2.04         2.14 o
 -10   1   9        333.79        350.01         9.09 o
  -9   1   9        130.90        135.91         6.33 o
  -8   1   9         18.73         21.07         2.98 o
  -7   1   9          0.02         -1.64         2.01 o
  -6   1   9         43.98         47.56         3.60 o
  -5   1   9         14.53          7.79         2.38 o
  -4   1   9         25.46         28.70         2.27 o
  -3   1   9        232.66        233.85         6.57 o
  -2   1   9          0.59          0.31         2.17 o
  -1   1   9         55.86         52.80         3.19 o
   0   1   9        412.18        397.86         8.04 o
   1   1   9        169.58        157.26         4.92 o
   2   1   9         11.48         14.11         2.44 o
   3   1   9        812.14        785.40        12.10 o
   4   1   9          0.10         -0.81         1.21 o
   5   1   9         29.98         29.17         1.68 o
   6   1   9        143.86        132.95         3.47 o
   7   1   9        225.87        216.40         6.80 o
   8   1   9         88.30         90.78         3.10 o
   9   1   9        164.56        157.43         4.18 o
  10   1   9         44.18         48.79         4.14 o
  11   1   9          4.92          4.71         2.11 o
  12   1   9        183.73        188.18        11.30 o
  13   1   9         26.54         30.35         4.90 o
  14   1   9         10.05         14.66         4.08 o
  15   1   9          4.30         -1.52         5.47 o
  16   1   9          3.55         -4.32         4.88 o
  17   1   9          4.18          6.25         5.52 o
  18   1   9          0.73         -4.71         8.14 o
  19   1   9          0.39         -6.92         6.92 o
  20   1   9         40.23         53.94        10.90 o
  21   1   9         21.51         19.76        11.36 o
 -21   2   9          7.68          4.77         3.92 o
 -20   2   9         51.79         51.86         6.11 o
 -19   2   9         53.20         51.16         6.00 o
 -18   2   9         18.94         21.12         4.40 o
 -17   2   9         52.50         61.56         6.10 o
 -16   2   9        147.65        133.04        11.69 o
 -15   2   9         60.41         56.23         5.67 o
 -14   2   9          0.16          2.58         2.83 o
 -13   2   9        152.35        138.48         9.66 o
 -12   2   9        106.63        100.87         7.11 o
 -11   2   9          9.40          6.36         3.04 o
 -10   2   9         45.61         44.71         4.71 o
  -9   2   9         30.55         20.60         3.65 o
  -8   2   9        513.05        485.34        13.41 o
  -7   2   9          0.27         -2.68         2.68 o
  -6   2   9          0.95         -2.72         2.72 o
  -5   2   9         35.02         39.28         5.21 o
  -4   2   9        603.30        568.60        15.28 o
  -3   2   9        102.23         85.16         5.31 o
  -2   2   9        519.82        498.39         8.19 o
  -1   2   9        472.86        495.43        12.00 o
   0   2   9        290.22        276.39         7.16 o
   1   2   9          2.59          1.52         2.02 o
   2   2   9         54.94         46.66         3.53 o
   3   2   9         56.34         44.83         3.48 o
   4   2   9         87.00         81.04         3.61 o
   5   2   9         90.00         81.51         3.18 o
   6   2   9        654.36        654.44         8.47 o
   7   2   9       1005.29        965.37         9.71 o
   8   2   9         63.37         62.51         4.00 o
   9   2   9        186.42        158.06         6.70 o
  10   2   9         83.82         69.19         4.71 o
  11   2   9         65.88         95.03         5.53 o
  12   2   9          3.96          7.68         2.50 o
  13   2   9        342.06        373.08        17.81 o
  14   2   9         24.89         31.64         5.42 o
  15   2   9          8.71         10.55         3.93 o
  16   2   9        150.37        169.96        15.57 o
  17   2   9          4.28         -1.85         5.48 o
  18   2   9         41.34         37.62         8.92 o
  19   2   9         51.12         51.07         9.85 o
  20   2   9         19.64         18.27         7.85 o
  21   2   9         33.48         13.28         8.33 o
  22   2   9         27.05         21.32         9.34 o
 -21   3   9          0.31          0.65         4.52 o
 -20   3   9         24.87         31.32         5.06 o
 -19   3   9          8.89         16.10         4.73 o
 -18   3   9         75.13         88.59        10.88 o
 -17   3   9          6.54         15.78         5.17 o
 -16   3   9        692.97        691.35        18.93 o
 -15   3   9        217.67        212.98        12.40 o
 -14   3   9         69.56         62.97         6.91 o
 -13   3   9         87.37         87.85         7.69 o
 -12   3   9          2.67          9.22         4.12 o
 -11   3   9         51.51         56.62         6.03 o
 -10   3   9        872.70        849.86        29.53 o
  -9   3   9        468.44        489.53        15.74 o
  -8   3   9         64.47         76.74        10.83 o
  -7   3   9        467.24        482.49        13.22 o
  -6   3   9          0.51          0.78         2.63 o
  -5   3   9        456.07        421.94        10.38 o
  -4   3   9         69.65         64.90         4.28 o
  -3   3   9        891.93        860.25        13.90 o
  -2   3   9          1.06          0.33         1.40 o
  -1   3   9        439.32        422.67         9.95 o
   0   3   9       1521.74       1497.13        21.17 o
   1   3   9         15.99         21.63         3.23 o
   2   3   9         74.31         88.40         4.01 o
   3   3   9        243.85        218.06         6.29 o
   4   3   9         18.63         14.37         2.31 o
   5   3   9         78.76         81.12         3.45 o
   6   3   9       1512.93       1494.81        16.11 o
   7   3   9          8.92          7.55         1.64 o
   8   3   9         73.63         78.48         4.60 o
   9   3   9         54.41         42.65         3.81 o
  10   3   9          9.53          6.80         2.21 o
  11   3   9          0.04          2.55         2.36 o
  12   3   9        356.41        346.03        11.04 o
  13   3   9         50.35         45.94         4.48 o
  14   3   9         45.54         44.93         5.93 o
  15   3   9         35.02         44.57         6.53 o
  16   3   9          0.34          6.10         4.60 o
  17   3   9          7.57         12.89         5.92 o
  18   3   9         40.88         42.41         8.94 o
  19   3   9          0.44         -3.47         5.86 o
  20   3   9          0.72         -4.84         5.62 o
 -20   4   9         43.97         39.77        10.94 o
 -19   4   9         48.60         52.68         6.86 o
 -18   4   9         11.40         14.13         5.78 o
 -17   4   9         30.12         28.26         6.03 o
 -16   4   9         24.25         20.47         4.67 o
 -15   4   9          6.66          9.76         3.77 o
 -14   4   9        141.70        153.22        15.45 o
 -13   4   9         27.06         20.70         4.60 o
 -12   4   9         92.59        100.31         8.02 o
 -11   4   9        189.70        186.50        10.52 o
 -10   4   9        153.32        150.17         9.23 o
  -9   4   9          0.04         -3.00         3.00 o
  -8   4   9        230.94        220.85         8.62 o
  -7   4   9        246.35        254.64         9.08 o
  -6   4   9         10.44          5.27         2.35 o
  -5   4   9        145.64        143.37        11.67 o
  -4   4   9        131.74        120.60         6.54 o
  -3   4   9        296.50        267.81         8.44 o
  -2   4   9        229.11        248.97         8.79 o
  -1   4   9        259.77        262.46         8.43 o
   0   4   9        120.36        117.39         7.29 o
   1   4   9        451.64        450.92        11.74 o
   2   4   9         83.79         95.85         5.14 o
   3   4   9        246.37        211.55         5.96 o
   4   4   9        136.75        140.16         4.97 o
   5   4   9        254.24        231.79         6.36 o
   6   4   9          0.81         -0.48         1.73 o
   7   4   9         34.39         33.51         2.92 o
   8   4   9        179.59        177.80         6.37 o
   9   4   9         11.67          8.55         1.94 o
  10   4   9         18.71         21.69         2.78 o
  11   4   9          0.13          1.45         2.24 o
  12   4   9          0.00         -1.81         2.21 o
  13   4   9        101.59        117.98         6.49 o
  14   4   9         30.30         30.62         3.79 o
  15   4   9          0.19          5.55         3.08 o
  16   4   9        278.59        330.43        13.14 o
  17   4   9         78.76        112.27         9.27 o
  18   4   9         34.13         29.85         6.87 o
  19   4   9          0.58          4.18         6.65 o
  20   4   9          0.60          0.27         6.51 o
 -20   5   9         13.92         23.35        10.26 o
 -19   5   9         40.32         41.25         6.45 o
 -18   5   9        112.77        121.10        10.13 o
 -17   5   9         24.75         21.33         4.85 o
 -16   5   9         63.75         57.04         7.71 o
 -15   5   9        149.26        155.74        10.65 o
 -14   5   9         30.57         43.34         5.26 o
 -13   5   9         78.60         89.70         6.72 o
 -12   5   9        227.82        249.90        10.54 o
 -11   5   9          0.75          5.43         3.07 o
 -10   5   9        348.40        342.82        11.66 o
  -9   5   9         42.12         38.41         4.45 o
  -8   5   9        108.98        104.22         6.31 o
  -7   5   9          0.04         -0.39         2.39 o
  -6   5   9         91.08         95.25         5.91 o
  -5   5   9        116.01        113.54         6.79 o
  -4   5   9          0.16         -0.29         2.34 o
  -3   5   9        231.69        220.88         8.15 o
  -2   5   9        179.63        163.89         6.33 o
  -1   5   9        125.89        116.60         5.21 o
   0   5   9        250.62        235.18         8.53 o
   1   5   9         57.85         51.25         4.27 o
   2   5   9        229.57        208.91         7.59 o
   3   5   9          9.34          4.47         2.30 o
   4   5   9        298.56        263.66         7.79 o
   5   5   9         11.42         12.96         2.00 o
   6   5   9        357.05        358.73         8.42 o
   7   5   9        107.35        107.72         4.73 o
   8   5   9          7.16          8.92         2.32 o
   9   5   9        109.20        119.28         5.63 o
  10   5   9          2.97          2.47         2.13 o
  11   5   9          0.15         -3.11         3.11 o
  12   5   9         17.86         14.20         3.70 o
  13   5   9         27.63         29.70         4.73 o
  14   5   9          0.91         -2.60         3.42 o
  15   5   9         68.22         60.06         6.67 o
  16   5   9          7.23         15.95         4.56 o
  17   5   9         30.76         30.52         5.87 o
  18   5   9         51.41         53.10         8.65 o
  19   5   9          8.80         -0.18         6.00 o
 -19   6   9          1.26         -1.11         4.07 o
 -18   6   9          2.50          2.76         3.03 o
 -17   6   9          4.13          3.87         2.58 o
 -16   6   9         16.42         18.68         6.24 o
 -15   6   9         18.22         19.09         3.92 o
 -14   6   9        125.68        132.68         8.51 o
 -13   6   9          7.16         13.28         3.51 o
 -12   6   9          3.54          4.44         2.83 o
 -11   6   9         18.74         16.68         3.33 o
 -10   6   9         46.83         37.34         4.48 o
  -9   6   9         90.18         86.84         6.19 o
  -8   6   9          1.67         -2.46         2.46 o
  -7   6   9        119.65        122.08         6.91 o
  -6   6   9          4.33          3.96         2.21 o
  -5   6   9         62.39         74.17         5.30 o
  -4   6   9         66.34         66.75         4.95 o
  -3   6   9          0.05          2.64         2.05 o
  -2   6   9        108.62        107.51         5.55 o
  -1   6   9          5.00          2.94         1.81 o
   0   6   9         19.01         11.86         2.79 o
   1   6   9        287.40        278.12         9.96 o
   2   6   9         37.26         35.58         4.61 o
   3   6   9        101.36         83.17         5.54 o
   4   6   9         19.61         25.81         3.50 o
   5   6   9          0.31         -1.97         2.46 o
   6   6   9         96.82         83.77         5.35 o
   7   6   9          3.71         -0.64         2.03 o
   8   6   9         16.59         17.83         3.41 o
   9   6   9        189.44        173.88         9.69 o
  10   6   9         86.37         98.09         7.67 o
  11   6   9         17.91         26.11         4.65 o
  12   6   9          1.70          0.55         3.46 o
  13   6   9          0.57          2.74         3.59 o
  14   6   9        128.01        130.67         9.71 o
  15   6   9          0.14         -3.35         3.68 o
  16   6   9         10.49          9.50         4.03 o
  17   6   9         12.93         14.67         5.52 o
  18   6   9         36.40         39.36         7.33 o
 -18   7   9         31.72         27.60        10.78 o
 -17   7   9          2.35          0.08         5.26 o
 -16   7   9         14.81         13.12         3.73 o
 -15   7   9         35.96         30.56         4.80 o
 -14   7   9         81.59         99.04         7.53 o
 -13   7   9         37.58         47.38         5.63 o
 -12   7   9         59.35         60.59         5.26 o
 -11   7   9        139.79        138.49         7.45 o
 -10   7   9         17.75         20.24         3.36 o
  -9   7   9          4.49         -1.24         2.30 o
  -8   7   9         34.05         39.00         4.17 o
  -7   7   9        224.66        195.01         8.01 o
  -6   7   9         19.57         24.19         3.46 o
  -5   7   9         17.83         23.02         3.78 o
  -4   7   9          3.80          1.59         3.79 o
  -3   7   9         19.87         16.07         3.50 o
  -2   7   9         76.73         63.93        15.27 o
  -1   7   9          5.74         -0.03         3.49 o
   0   7   9         15.10         17.77         4.27 o
   1   7   9          9.35         11.45         4.22 o
   2   7   9         38.06         31.34         5.22 o
   3   7   9         46.97         46.09         4.53 o
   4   7   9        105.53         92.65         5.92 o
   5   7   9          6.44          2.04         2.24 o
   6   7   9         33.83         26.11         3.88 o
   7   7   9         16.41          7.99         3.28 o
   8   7   9          0.73          4.07         3.22 o
   9   7   9          2.31          6.88         4.85 o
  10   7   9          7.17          8.39         4.38 o
  11   7   9          1.77         -0.01         3.38 o
  12   7   9         26.64         29.08         5.27 o
  13   7   9          6.14          7.01         3.74 o
  14   7   9          5.38         -2.94         3.99 o
  15   7   9         12.59          5.92         3.85 o
  16   7   9          1.92          5.02         5.79 o
  17   7   9         35.48         24.94         7.97 o
 -16   8   9          6.04          5.64         4.63 o
 -15   8   9          1.27         -4.34         4.34 o
 -14   8   9          0.56          0.73         5.75 o
 -13   8   9         21.91         15.68         4.64 o
 -12   8   9         12.03          3.59         3.62 o
 -11   8   9         12.00         10.72         3.99 o
 -10   8   9         34.79         28.55         5.08 o
  -9   8   9         27.53         33.54         5.08 o
  -8   8   9          0.10         -3.59         3.59 o
  -7   8   9         73.26         81.07         7.59 o
  -6   8   9         11.77         12.32         5.54 o
  -5   8   9         49.76         70.60         9.30 o
  -4   8   9          7.63         17.36         5.31 o
  -3   8   9         31.44         28.66         6.27 o
  -2   8   9          2.41         -0.88         4.03 o
  -1   8   9         36.41         42.23         8.71 o
   0   8   9          2.44         -0.06         3.28 o
   1   8   9         30.36         17.06         5.51 o
   2   8   9         13.09          2.39         3.60 o
   3   8   9        132.22        130.71         8.38 o
   4   8   9          0.49         -0.49         3.78 o
   5   8   9         49.91         52.48         4.96 o
   6   8   9         18.34         29.59         4.22 o
   7   8   9         67.97         65.15         6.74 o
   8   8   9         10.28          8.71         4.31 o
   9   8   9          1.39          8.47         4.77 o
  10   8   9          6.83          7.87         4.82 o
  11   8   9         48.68         52.01         7.81 o
  12   8   9          1.06         -1.13         4.06 o
  13   8   9          0.00         -3.05         4.63 o
  14   8   9          5.93         -3.67         6.65 o
  15   8   9         17.05         24.18         6.49 o
  16   8   9         24.13         21.28        11.53 o
 -14   9   9          3.66          5.96         5.85 o
 -13   9   9          1.84          6.23         6.85 o
 -12   9   9         23.05         33.09         9.16 o
 -11   9   9         29.62         39.10         8.16 o
 -10   9   9         68.65         82.03        10.48 o
  -9   9   9          0.23         -4.72         4.72 o
  -8   9   9          1.94         -3.43         3.98 o
  -7   9   9          0.66          0.68         4.15 o
  -6   9   9         46.85         45.96         8.35 o
  -5   9   9         44.79         57.97        12.22 o
  -4   9   9         55.31         65.03        12.48 o
  -3   9   9          3.37          9.17         4.77 o
  -2   9   9          0.93          1.96         3.99 o
  -1   9   9         53.56         50.66         7.85 o
   0   9   9          0.31          1.12         4.91 o
   1   9   9          3.15          8.07         4.58 o
   2   9   9         47.49         55.77         6.77 o
   3   9   9        230.59        232.32        12.76 o
   4   9   9          0.23          5.24         3.55 o
   5   9   9          1.96          1.00         2.52 o
   6   9   9          2.55          2.54         2.99 o
   7   9   9         28.22         19.42         4.30 o
   8   9   9          1.05          9.09         4.75 o
   9   9   9        177.25        180.57        12.97 o
  10   9   9         86.21         79.29        11.12 o
  11   9   9          0.64         -5.57         5.57 o
  12   9   9          2.70         13.25         6.67 o
  13   9   9         22.29         22.56         7.59 o
  -9  10   9          0.84         -0.33         4.86 o
  -8  10   9          0.06          7.43         6.31 o
  -7  10   9         30.28         38.91         7.82 o
  -6  10   9          4.24         25.59         6.98 o
  -5  10   9          0.39          7.15         5.03 o
  -4  10   9         12.48         10.37         9.81 o
  -3  10   9          0.43         -2.30        13.79 o
  -2  10   9         26.68         30.19         6.92 o
  -1  10   9         38.74         57.96         8.59 o
   0  10   9          0.18          2.01         4.47 o
   1  10   9          0.51          0.49         4.55 o
   2  10   9         46.78         51.34        12.04 o
   3  10   9          6.62         13.09         6.05 o
   4  10   9          1.73         -1.18         4.10 o
   5  10   9         15.15          9.03        18.35 o
   6  10   9         10.21          0.03         7.04 o
   7  10   9          0.09         -1.58         8.24 o
   8  10   9          7.51         17.85         9.23 o
   9  10   9          0.04         28.64        11.96 o
  -2  11   9          9.11         15.58         8.37 o
  -1  11   9         82.21         94.30        15.62 o
   0  11   9          2.51         11.53         7.30 o
   1  11   9          6.03          9.44         6.89 o
   2  11   9          1.90         -0.85         4.86 o
   3  11   9         24.51         33.84         9.79 o
   4  11   9         14.74          8.29         5.24 o
 -20   0  10         50.22         53.81         9.08 o
 -19   0  10        133.25        133.23        13.22 o
 -18   0  10          1.22         -2.72         3.83 o
 -17   0  10          0.67         -3.85         3.85 o
 -16   0  10        256.06        258.62        13.98 o
 -15   0  10         72.13         76.56         7.51 o
 -14   0  10        308.13        314.51        13.92 o
 -13   0  10        742.54        730.93        20.59 o
 -12   0  10          0.06          9.59         3.88 o
 -11   0  10         45.83         37.98         5.14 o
 -10   0  10         25.05         13.01         3.44 o
  -9   0  10        198.83        167.04        10.29 o
  -8   0  10       1855.67       1888.18        28.44 o
  -7   0  10        564.00        553.47        21.54 o
  -6   0  10        295.06        291.32        10.56 o
  -5   0  10          6.93         12.48         3.32 o
  -4   0  10        145.84        152.22         7.89 o
  -3   0  10         10.92         14.67         2.64 o
  -2   0  10       1278.58       1237.21        23.66 o
  -1   0  10         22.50         18.59         2.52 o
   0   0  10          7.71          8.52         1.35 o
   1   0  10        409.41        376.98        15.18 o
   2   0  10        469.32        464.59        19.50 o
   3   0  10        157.59        164.34         8.63 o
   4   0  10        452.08        422.56        13.41 o
   5   0  10       1340.24       1373.55        30.64 o
   6   0  10          9.10         11.78         3.37 o
   7   0  10        168.52        169.00         8.55 o
   8   0  10         62.74         69.25         5.82 o
   9   0  10         11.72         11.23         5.93 o
  10   0  10          5.92         13.51         6.30 o
  11   0  10        720.93        807.83        31.08 o
  12   0  10         35.05         51.48         9.68 o
  13   0  10        453.42        435.95        33.12 o
  14   0  10          6.14         17.95         8.99 o
  15   0  10        260.37        245.24        26.09 o
  16   0  10          3.34          0.35         6.84 o
  17   0  10          0.09         -3.67         8.79 o
  18   0  10          3.80         11.15        10.02 o
  19   0  10        151.41        214.97        27.90 o
  20   0  10         93.48        116.75        21.24 o
 -20   1  10          4.95          5.79         5.24 o
 -19   1  10          1.42         -2.02         4.41 o
 -18   1  10        159.85        172.60        10.73 o
 -17   1  10         12.67         18.31         3.91 o
 -16   1  10        132.36        145.87         7.29 o
 -15   1  10         76.60         66.18         4.91 o
 -14   1  10          7.36          6.18         2.49 o
 -13   1  10         72.04         66.04         4.57 o
 -12   1  10         79.81         74.51         4.84 o
 -11   1  10        113.19        106.97         5.51 o
 -10   1  10        283.53        304.88         8.77 o
  -9   1  10         34.61         37.27         3.26 o
  -8   1  10         97.21        116.17         5.21 o
  -7   1  10         48.19         45.85         3.84 o
  -6   1  10        353.57        350.65         9.23 o
  -5   1  10         36.09         29.18         3.29 o
  -4   1  10          1.79          0.95         2.69 o
  -3   1  10       1482.83       1494.16        34.48 o
  -2   1  10         53.79         49.91         2.69 o
  -1   1  10        677.51        616.44        14.62 o
   0   1  10        338.66        325.82         7.45 o
   1   1  10         18.91         15.80         1.84 o
   2   1  10        177.50        177.21         7.35 o
   3   1  10        406.60        383.03        10.80 o
   4   1  10         38.62         42.84         3.40 o
   5   1  10        963.82        940.76        14.10 o
   6   1  10        513.07        487.66         8.40 o
   7   1  10        485.86        488.45         8.57 o
   8   1  10          7.63          5.79         1.74 o
   9   1  10          0.90          3.05         3.99 o
  10   1  10         71.56         67.75         5.06 o
  11   1  10         56.07         62.40         6.83 o
  12   1  10        241.85        258.43        14.92 o
  13   1  10        149.32        173.50        12.73 o
  14   1  10        378.57        395.86        22.97 o
  15   1  10          0.02          2.81         5.61 o
  16   1  10          7.96         17.13        10.63 o
  17   1  10         11.85         15.21         6.28 o
  18   1  10          0.06          4.46         9.38 o
  19   1  10        162.14        224.77        19.66 o
  20   1  10        138.31        182.57        18.49 o
  21   1  10          0.06         -4.71         8.04 o
 -21   2  10          0.19          5.13         6.28 o
 -20   2  10         11.00          8.15         3.83 o
 -19   2  10        118.72        125.77         9.26 o
 -18   2  10         64.33         72.85         7.09 o
 -17   2  10         12.49         10.89         3.58 o
 -16   2  10          6.17          0.52         3.22 o
 -15   2  10          8.87         20.27         4.02 o
 -14   2  10        360.83        358.09        13.39 o
 -13   2  10         90.36         82.72         5.89 o
 -12   2  10         12.50          7.74         3.47 o
 -11   2  10        148.19        137.51         8.18 o
 -10   2  10         70.94         78.66         6.22 o
  -9   2  10        260.23        225.63        11.12 o
  -8   2  10         27.24         27.44         4.28 o
  -7   2  10        294.23        307.50        13.78 o
  -6   2  10        150.53        141.46         8.45 o
  -5   2  10          8.67          6.07         2.98 o
  -4   2  10        188.40        198.10         9.92 o
  -3   2  10        324.55        319.22         7.60 o
  -2   2  10        180.63        164.18        12.19 o
  -1   2  10          7.52          2.51         2.40 o
   0   2  10         98.47         87.09         5.60 o
   1   2  10        304.91        293.53         7.03 o
   2   2  10        115.32        113.28         4.73 o
   3   2  10          0.42          2.65         2.39 o
   4   2  10          4.97          6.21         2.16 o
   5   2  10        553.00        537.82        10.97 o
   6   2  10        397.55        380.60         6.89 o
   7   2  10        165.06        152.34         5.16 o
   8   2  10         45.85         50.53         3.70 o
   9   2  10        170.94        167.59         6.58 o
  10   2  10          9.77          9.79         2.37 o
  11   2  10        202.37        221.39         9.20 o
  12   2  10         10.27         13.49         5.12 o
  13   2  10        151.80        149.35        11.87 o
  14   2  10         16.14         29.82        10.70 o
  15   2  10         44.92         46.53         7.30 o
  16   2  10          9.10         13.58         5.41 o
  17   2  10         33.16         28.73         7.99 o
  18   2  10        100.47        108.44        13.53 o
  19   2  10         12.07         21.34        18.15 o
  20   2  10         45.98         53.64        14.62 o
  21   2  10          0.30         -8.50         8.50 o
 -21   3  10          1.17          2.65         6.57 o
 -20   3  10         13.07          4.26         5.37 o
 -19   3  10          7.17          8.81         3.70 o
 -18   3  10         40.62         37.97         6.90 o
 -17   3  10          2.27          0.06         3.24 o
 -16   3  10          0.38          2.93         3.40 o
 -15   3  10         17.36          9.48         4.32 o
 -14   3  10          2.64          1.70         3.64 o
 -13   3  10         24.16         28.35         5.40 o
 -12   3  10          7.54         12.16         4.20 o
 -11   3  10          8.99         11.98         4.04 o
 -10   3  10         47.98         45.92         5.69 o
  -9   3  10         76.98         63.03         6.47 o
  -8   3  10        140.65        144.46         7.84 o
  -7   3  10        149.02        139.39         7.65 o
  -6   3  10         67.95         63.97         5.95 o
  -5   3  10        139.45        142.57         7.85 o
  -4   3  10        128.01        106.04         5.15 o
  -3   3  10        352.70        333.18         8.63 o
  -2   3  10         42.51         38.35         2.54 o
  -1   3  10         49.32         37.04         4.01 o
   0   3  10          0.01         -2.76         2.76 o
   1   3  10        160.58        160.30         7.52 o
   2   3  10        220.59        218.57         6.37 o
   3   3  10        249.17        236.06         6.82 o
   4   3  10         87.61         95.97         4.03 o
   5   3  10        407.65        408.64         8.18 o
   6   3  10        326.68        308.66         6.80 o
   7   3  10        100.95         99.02         5.34 o
   8   3  10        291.41        282.26         8.77 o
   9   3  10        160.21        157.90         6.73 o
  10   3  10          2.06         -2.14         2.14 o
  11   3  10         56.57         39.98         3.76 o
  12   3  10        187.34        202.99         8.71 o
  13   3  10          2.10          4.89         4.11 o
  14   3  10          0.74          2.36         4.21 o
  15   3  10          2.32          0.65         4.24 o
  16   3  10         19.53         29.27         6.44 o
  17   3  10         41.36         38.91         8.85 o
  18   3  10         37.89         41.98         8.02 o
  19   3  10         51.90         61.66        12.16 o
 -20   4  10          8.41          2.65         5.78 o
 -19   4  10          7.12          5.28         4.17 o
 -18   4  10         45.12         60.02         6.62 o
 -17   4  10         14.72         26.16         5.54 o
 -16   4  10         26.44         29.06         5.69 o
 -15   4  10         71.91         90.21         8.54 o
 -14   4  10        167.50        177.84        11.56 o
 -13   4  10         70.18         80.30         7.97 o
 -12   4  10         13.17         13.91         4.38 o
 -11   4  10         12.35          9.17         5.04 o
 -10   4  10          8.13          6.51         2.90 o
  -9   4  10         40.70         41.83         4.45 o
  -8   4  10         32.66         40.10         4.25 o
  -7   4  10         16.19         17.04         3.61 o
  -6   4  10         22.91         28.65         3.70 o
  -5   4  10        410.35        371.39        11.63 o
  -4   4  10        278.33        274.56        11.35 o
  -3   4  10        559.72        534.05        16.75 o
  -2   4  10          0.08         -1.39         3.66 o
  -1   4  10         13.35         17.46         3.75 o
   0   4  10        751.91        726.51        18.64 o
   1   4  10         18.29         23.03         4.21 o
   2   4  10         43.78         39.09         3.73 o
   3   4  10        127.01        108.58         5.70 o
   4   4  10          7.81          8.97         1.85 o
   5   4  10         14.81          9.10         1.66 o
   6   4  10        144.57        123.85         4.92 o
   7   4  10        132.06        125.94         5.90 o
   8   4  10          0.64          1.39         1.92 o
   9   4  10         26.59         19.27         2.68 o
  10   4  10          2.00          3.70         2.09 o
  11   4  10          5.96          4.80         2.22 o
  12   4  10          1.58         -0.50         2.38 o
  13   4  10          9.06          7.37         2.47 o
  14   4  10          9.65          3.31         3.66 o
  15   4  10         39.69         33.18         5.54 o
  16   4  10         17.48         23.92         6.07 o
  17   4  10          5.78          7.08         5.14 o
  18   4  10         54.25         62.04         9.24 o
  19   4  10          2.06         13.94         9.19 o
 -19   5  10          0.12         -3.10         4.65 o
 -18   5  10          1.09          4.35         4.77 o
 -17   5  10          0.63          0.20         3.59 o
 -16   5  10        153.38        163.68         9.82 o
 -15   5  10         78.49         80.34         6.88 o
 -14   5  10          0.69          2.36         2.80 o
 -13   5  10          0.84          3.95         4.75 o
 -12   5  10         94.18        100.21         7.17 o
 -11   5  10        107.91        105.39         6.98 o
 -10   5  10          3.83          4.40         2.75 o
  -9   5  10        174.90        159.63         8.07 o
  -8   5  10          1.96         -0.64         3.10 o
  -7   5  10         37.09         33.06         3.86 o
  -6   5  10          0.98         -0.39         2.15 o
  -5   5  10         19.56         13.73         3.03 o
  -4   5  10         83.42         82.51         8.16 o
  -3   5  10        256.17        232.43        16.72 o
  -2   5  10         54.16         58.15         6.41 o
  -1   5  10         57.92         58.29         4.99 o
   0   5  10         88.59         98.48         6.05 o
   1   5  10          1.93          0.40         3.09 o
   2   5  10        147.84        129.78         6.91 o
   3   5  10         81.89         75.26         5.02 o
   4   5  10          8.77         10.81         2.31 o
   5   5  10         33.86         29.44         2.61 o
   6   5  10         11.25          9.78         1.99 o
   7   5  10          0.10         -2.03         2.03 o
   8   5  10        213.92        229.56         8.42 o
   9   5  10         47.96         49.71         4.39 o
  10   5  10        384.33        389.88        10.47 o
  11   5  10         58.86         59.57         4.95 o
  12   5  10          1.78          2.67         2.65 o
  13   5  10          4.73         -2.44         2.68 o
  14   5  10         46.80         40.33         5.73 o
  15   5  10          9.56          9.81         7.63 o
  16   5  10         10.86          3.96         4.56 o
  17   5  10        146.59        146.56        13.14 o
  18   5  10          5.46         16.41        10.53 o
 -18   6  10          0.49         -3.16         3.16 o
 -17   6  10         35.99         32.79         4.94 o
 -16   6  10         13.79          7.63         3.37 o
 -15   6  10          2.20          0.87         3.38 o
 -14   6  10          0.02          6.64         3.14 o
 -13   6  10         51.10         59.36         6.09 o
 -12   6  10          0.02          6.84         3.40 o
 -11   6  10         28.54         32.79         4.42 o
 -10   6  10          3.15          1.47         2.44 o
  -9   6  10        140.83        142.85         7.93 o
  -8   6  10          5.92          3.27         2.56 o
  -7   6  10        188.91        189.27         8.60 o
  -6   6  10        197.58        216.45         9.72 o
  -5   6  10        451.13        450.80        17.24 o
  -4   6  10          6.74          6.09         3.10 o
  -3   6  10          0.04          5.58         3.29 o
  -2   6  10          0.41          0.93         2.39 o
  -1   6  10         10.96          8.91         3.59 o
   0   6  10        183.47        172.49         8.43 o
   1   6  10        242.58        261.47        10.09 o
   2   6  10         16.66         13.15         3.39 o
   3   6  10         94.35         92.43         6.47 o
   4   6  10         59.60         51.00         5.06 o
   5   6  10         58.07         47.58         4.27 o
   6   6  10         51.00         50.53         5.48 o
   7   6  10          2.50          1.12         3.44 o
   8   6  10         54.07         55.74         5.12 o
   9   6  10        187.59        176.45         8.83 o
  10   6  10         92.92        106.63         7.12 o
  11   6  10         12.79         12.01         3.22 o
  12   6  10         31.96         33.93         4.67 o
  13   6  10          0.02         -3.07         3.07 o
  14   6  10          7.67          8.01         3.17 o
  15   6  10         35.56         41.05         7.13 o
  16   6  10         57.80         80.74        10.23 o
  17   6  10         13.77         17.79         7.56 o
 -17   7  10         10.93         17.99         7.09 o
 -16   7  10         10.93          8.43        12.66 o
 -15   7  10         46.00         50.88         8.47 o
 -14   7  10         22.62         25.64         5.48 o
 -13   7  10         52.90         54.58         9.21 o
 -12   7  10        301.19        311.51        13.10 o
 -11   7  10          4.47         18.02         4.02 o
 -10   7  10         39.84         46.94         5.22 o
  -9   7  10         23.61         23.27         3.92 o
  -8   7  10          5.57          1.26         3.18 o
  -7   7  10         93.06         86.93        10.51 o
  -6   7  10         28.14         33.44         5.51 o
  -5   7  10        120.64        115.99         8.86 o
  -4   7  10        252.30        292.46        22.76 o
  -3   7  10        145.79        161.16        18.07 o
  -2   7  10          9.41          9.32         5.97 o
  -1   7  10         32.70         46.93         6.30 o
   0   7  10         45.87         51.02         6.33 o
   1   7  10         38.59         48.31         6.65 o
   2   7  10         88.77        108.92         8.70 o
   3   7  10        218.01        210.08        11.64 o
   4   7  10         43.81         36.86         4.22 o
   5   7  10          0.28          2.89         2.56 o
   6   7  10          0.16         -0.59         3.26 o
   7   7  10          2.99         -2.01         4.53 o
   8   7  10          2.27          2.24         3.41 o
   9   7  10         11.82         19.97         4.58 o
  10   7  10         89.67         84.30         7.81 o
  11   7  10         27.12         15.91         4.30 o
  12   7  10         24.94         21.64         4.60 o
  13   7  10          1.00          0.94         3.24 o
  14   7  10          1.11          0.47         4.96 o
  15   7  10         41.64         36.71         7.53 o
  16   7  10          1.64          7.84        11.20 o
 -14   8  10          5.57          5.74         6.16 o
 -13   8  10          0.02         -6.45         6.45 o
 -12   8  10          0.94         -4.34         5.13 o
 -11   8  10          0.41         -5.21         5.42 o
 -10   8  10          0.47          0.36         4.33 o
  -9   8  10         30.26         27.92         6.28 o
  -8   8  10          0.47         -2.63         4.17 o
  -7   8  10         76.86         82.62         9.85 o
  -6   8  10          3.16          4.58         4.42 o
  -5   8  10        138.98        177.73        14.27 o
  -4   8  10         70.40         85.41         9.50 o
  -3   8  10          3.99          4.64         4.42 o
  -2   8  10         32.63         34.58         7.03 o
  -1   8  10         21.25         28.86         6.58 o
   0   8  10          0.05          4.66         3.37 o
   1   8  10         28.80         32.66         5.50 o
   2   8  10         45.68         44.54         5.89 o
   3   8  10         26.66         24.48         4.98 o
   4   8  10          0.71          0.27         3.06 o
   5   8  10         48.21         51.16         4.87 o
   6   8  10         83.50         83.96         7.42 o
   7   8  10          0.16         -1.98         3.20 o
   8   8  10          0.49          2.76         3.56 o
   9   8  10        349.68        343.57        14.94 o
  10   8  10        103.15        116.21         9.26 o
  11   8  10         58.21         54.94         6.83 o
  12   8  10         28.74         32.91         5.91 o
  13   8  10          3.02          1.11         3.95 o
  14   8  10         10.85         15.40         5.17 o
 -11   9  10         15.48         -6.26         6.93 o
 -10   9  10         16.03         27.46         8.12 o
  -9   9  10          2.25         -0.68         4.58 o
  -8   9  10          1.70         10.11         6.96 o
  -7   9  10          7.45         16.05         5.98 o
  -6   9  10          0.57          1.64         5.02 o
  -5   9  10        139.91        169.72        16.66 o
  -4   9  10          3.91         10.78         5.89 o
  -3   9  10          9.29          4.71        10.70 o
  -2   9  10          4.32          1.59         4.22 o
  -1   9  10         52.48         76.29         9.90 o
   0   9  10         84.46         98.81        10.79 o
   1   9  10          0.73         11.78         5.60 o
   2   9  10          7.76         15.90         4.91 o
   3   9  10         22.69         15.86         4.37 o
   4   9  10          5.10          2.08         3.22 o
   5   9  10          9.93          8.74         4.28 o
   6   9  10          0.62         -3.60         3.60 o
   7   9  10         28.51         28.51         4.82 o
   8   9  10          5.32          0.53         3.41 o
   9   9  10          0.77         -3.15         3.80 o
  10   9  10         57.15         52.13         6.69 o
  11   9  10          0.06         -3.88         3.90 o
  12   9  10         16.74          9.25         5.90 o
  -6  10  10          1.57         12.03         8.45 o
  -5  10  10        116.18        135.36        13.50 o
  -4  10  10          7.59          9.25         7.37 o
  -3  10  10         13.23         12.59         5.20 o
  -2  10  10          0.01         -2.31         5.84 o
  -1  10  10         43.30         54.42         8.84 o
   0  10  10         24.87         25.76        10.58 o
   1  10  10          0.49          7.71         4.56 o
   2  10  10          0.02         -0.81         5.11 o
   3  10  10        161.49        136.04        12.79 o
   4  10  10          2.86          2.21         6.06 o
   6  10  10          8.81         38.11        12.65 o
   7  10  10         32.61         49.85        13.78 o
   8  10  10          9.51         33.18        11.14 o
   1  11  10         20.56         37.90        10.76 o
   2  11  10         39.76         31.45         9.43 o
 -20   1  11         14.26         14.71         5.76 o
 -19   1  11          1.01         -1.16         3.70 o
 -18   1  11         19.98         16.40         4.38 o
 -17   1  11          0.01          5.72         3.49 o
 -16   1  11          1.96          0.67         2.57 o
 -15   1  11          3.11          1.77         2.61 o
 -14   1  11          0.98         -2.60         2.60 o
 -13   1  11        190.56        196.78         8.03 o
 -12   1  11         50.72         49.82         4.16 o
 -11   1  11         15.96         14.72         2.87 o
 -10   1  11         87.59         90.02         5.12 o
  -9   1  11          7.48          9.65         2.28 o
  -8   1  11         66.27         67.85         4.28 o
  -7   1  11         17.71         15.47         2.45 o
  -6   1  11         27.48         33.00         3.97 o
  -5   1  11          6.18          3.59         6.73 o
  -4   1  11        193.12        184.41         9.67 o
  -3   1  11         23.86         21.64         4.33 o
  -2   1  11        233.40        234.23         9.36 o
  -1   1  11         19.18         18.05         3.67 o
   0   1  11         55.12         51.87         4.82 o
   1   1  11         52.81         58.89         5.86 o
   2   1  11         65.29         66.37         5.06 o
   3   1  11        485.71        490.17        12.77 o
   4   1  11         43.97         45.97         4.03 o
   5   1  11          6.13          9.55         2.43 o
   6   1  11         28.91         25.72         3.48 o
   7   1  11         26.14         31.11         3.08 o
   8   1  11         54.14         43.07         4.37 o
   9   1  11         87.35         87.66         5.66 o
  10   1  11          0.77         -3.84         3.84 o
  11   1  11          1.29         -2.91         3.73 o
  12   1  11         19.24         16.92         4.37 o
  13   1  11         67.39         80.56         8.06 o
  14   1  11          2.81          8.38         4.14 o
  15   1  11          4.70          8.04         4.41 o
  16   1  11         38.04         33.24         8.14 o
  17   1  11          3.30          6.68         6.35 o
  18   1  11         71.26         86.78        10.64 o
  19   1  11         31.28         55.48        11.12 o
  20   1  11         63.62         80.15        18.23 o
 -20   2  11         57.72         40.15        10.96 o
 -19   2  11          7.82          4.44         3.03 o
 -18   2  11         92.64        100.21         8.43 o
 -17   2  11          0.95         10.83         4.20 o
 -16   2  11         87.44        101.47         8.01 o
 -15   2  11          5.26         10.15         4.07 o
 -14   2  11        174.94        169.88         9.60 o
 -13   2  11        300.30        290.23        11.36 o
 -12   2  11         72.98         86.10         6.04 o
 -11   2  11         10.82         11.32         3.70 o
 -10   2  11          8.09          9.72         3.33 o
  -9   2  11          3.49          7.88         3.45 o
  -8   2  11        496.68        506.19        14.95 o
  -7   2  11        141.46        137.77         8.00 o
  -6   2  11         19.88         13.51         3.48 o
  -5   2  11        422.02        427.66        16.07 o
  -4   2  11         21.94         19.71         4.49 o
  -3   2  11        278.16        267.62        11.57 o
  -2   2  11          7.03          6.99         3.39 o
  -1   2  11         69.22         78.23         5.63 o
   0   2  11        108.57         99.65         6.12 o
   1   2  11          6.76          8.57         2.72 o
   2   2  11        304.54        298.62        10.31 o
   3   2  11         40.12         37.60         4.85 o
   4   2  11         80.43         72.10         5.31 o
   5   2  11         73.43         65.11         4.51 o
   6   2  11         12.86          6.94         1.97 o
   7   2  11          3.06          1.38         2.53 o
   8   2  11        142.32        143.80         7.53 o
   9   2  11          8.99          8.79         3.38 o
  10   2  11         43.80         48.36         4.71 o
  11   2  11         19.74         29.50         8.06 o
  12   2  11         17.61         26.58         4.93 o
  13   2  11         11.56         15.25         5.32 o
  14   2  11         54.39         79.30         9.05 o
  15   2  11          5.21          9.58         5.20 o
  16   2  11          1.19         10.02         6.16 o
  17   2  11         25.86         28.58         7.01 o
  18   2  11         18.84         28.72         7.17 o
  19   2  11         48.02         43.68        14.23 o
  20   2  11         12.22         10.02         8.03 o
 -19   3  11          2.09          6.91         3.54 o
 -18   3  11         33.74         32.92         5.52 o
 -17   3  11          3.19          3.41         3.24 o
 -16   3  11         61.43         67.11         8.39 o
 -15   3  11         53.02         47.48         5.49 o
 -14   3  11         21.57         11.23         7.60 o
 -13   3  11         59.31         67.72         7.72 o
 -12   3  11         97.32        100.52         8.78 o
 -11   3  11          0.12          2.04         3.12 o
 -10   3  11        169.25        167.24        10.56 o
  -9   3  11         25.30         27.39         4.94 o
  -8   3  11         49.37         47.54         5.18 o
  -7   3  11        129.20        123.64         7.66 o
  -6   3  11         53.15         45.66         5.23 o
  -5   3  11         26.57         21.23         4.02 o
  -4   3  11        125.78        121.43         8.12 o
  -3   3  11         97.11         84.81         6.90 o
  -2   3  11        364.44        358.76        11.70 o
  -1   3  11        229.66        228.72         9.40 o
   0   3  11        188.79        178.73         8.30 o
   1   3  11         93.28         83.56         5.78 o
   2   3  11          0.39         -2.97         2.97 o
   3   3  11        365.16        348.89        10.55 o
   4   3  11         42.44         46.65         3.11 o
   5   3  11        147.30        140.53         5.59 o
   6   3  11         19.84         21.74         3.02 o
   7   3  11         44.74         42.28         4.45 o
   8   3  11         93.44         92.32         6.29 o
   9   3  11        181.33        163.38         8.26 o
  10   3  11        143.40        147.54         8.08 o
  11   3  11          4.34         -0.28         2.50 o
  12   3  11         11.42         16.60         4.47 o
  13   3  11         31.70         36.61         5.94 o
  14   3  11          0.00         -3.55         4.30 o
  15   3  11          5.52          6.72         5.19 o
  16   3  11         35.32         27.78         6.24 o
  17   3  11         18.59         27.93         6.67 o
  18   3  11        101.50        102.05        13.92 o
 -19   4  11          4.99          1.12         5.80 o
 -18   4  11         14.06         15.19         4.21 o
 -17   4  11          0.62         -3.29         3.29 o
 -16   4  11          8.87          4.74         3.85 o
 -15   4  11         64.37         81.04        15.73 o
 -14   4  11        178.42        194.11        12.38 o
 -13   4  11        113.13        123.12         9.82 o
 -12   4  11          2.83         10.14         6.46 o
 -11   4  11        166.46        162.39        10.61 o
 -10   4  11         86.19         88.30         6.39 o
  -9   4  11          8.86          8.21         3.30 o
  -8   4  11         86.51         94.27         9.80 o
  -7   4  11        208.45        212.54        13.42 o
  -6   4  11          1.41         -0.79         3.37 o
  -5   4  11        278.73        267.83        14.47 o
  -4   4  11         12.05         13.13         4.06 o
  -3   4  11         25.15         29.93         6.08 o
  -2   4  11        191.31        156.84        12.13 o
  -1   4  11          2.14          5.78         3.35 o
   0   4  11          1.41         -1.81         2.83 o
   1   4  11        168.64        177.21        10.47 o
   2   4  11        270.13        249.89         9.76 o
   3   4  11         26.56         30.02         3.59 o
   4   4  11        186.43        173.59         7.50 o
   5   4  11          5.17          6.15         2.06 o
   6   4  11        193.10        181.19         7.06 o
   7   4  11        146.20        136.76         6.39 o
   8   4  11        250.53        265.47         8.87 o
   9   4  11         26.23         24.99         3.38 o
  10   4  11        135.91        152.27         7.35 o
  11   4  11         22.70         27.41         3.70 o
  12   4  11         20.00         23.50         5.64 o
  13   4  11          2.87          2.01         3.58 o
  14   4  11          0.43          1.57         3.39 o
  15   4  11          0.11          0.84         4.92 o
  16   4  11         15.08         17.15         5.63 o
  17   4  11         49.61         66.83         9.62 o
  18   4  11         24.55         40.17        12.66 o
 -18   5  11         20.91         14.54         9.93 o
 -17   5  11          0.04         -3.78         3.78 o
 -16   5  11         14.51         19.62         5.07 o
 -15   5  11         20.95         23.90         5.40 o
 -14   5  11          8.03         10.11         3.83 o
 -13   5  11          0.39         -3.92         3.92 o
 -12   5  11        289.74        304.44        14.75 o
 -11   5  11          0.09          6.32         3.65 o
 -10   5  11         29.18         30.56         5.37 o
  -9   5  11         11.28         10.87         6.00 o
  -8   5  11          0.96          7.73         3.60 o
  -7   5  11         23.17         19.65         4.29 o
  -6   5  11          3.74          4.48         4.98 o
  -5   5  11         72.19         65.14        12.23 o
  -4   5  11          0.21         -2.81         3.69 o
  -3   5  11        314.92        294.41        15.21 o
  -2   5  11         19.63         24.15         4.53 o
  -1   5  11         13.25         11.56         3.71 o
   0   5  11          2.93          1.28         2.93 o
   1   5  11        218.55        202.49         8.86 o
   2   5  11         17.22         24.93         3.66 o
   3   5  11        138.27        140.90         7.53 o
   4   5  11         57.01         63.22         4.82 o
   5   5  11        189.30        171.37         6.83 o
   6   5  11          4.54          4.26         2.53 o
   7   5  11         37.00         39.11         4.48 o
   8   5  11          0.08          0.34         2.39 o
   9   5  11         25.69         20.72         3.25 o
  10   5  11         13.84         16.21         3.45 o
  11   5  11          6.26         13.53         3.65 o
  12   5  11         87.67         97.44         7.05 o
  13   5  11         14.97         13.09         4.18 o
  14   5  11          2.93         -4.67         4.67 o
  15   5  11          0.38          2.16         5.34 o
  16   5  11          5.29          4.87         4.65 o
  17   5  11          0.57          4.25         6.87 o
  18   5  11          3.71          9.73         8.19 o
 -17   6  11          0.02          2.16         4.59 o
 -16   6  11         38.42         42.09         6.83 o
 -15   6  11         50.94         41.54         6.57 o
 -14   6  11          2.18         11.09         4.18 o
 -13   6  11          3.20         11.51         4.38 o
 -12   6  11          0.80          5.07         3.71 o
 -11   6  11          4.86         11.82         4.32 o
 -10   6  11          2.64          8.05         3.82 o
  -9   6  11          1.60          0.43         3.65 o
  -8   6  11         97.79        104.55         8.72 o
  -7   6  11         47.75         46.50         5.86 o
  -6   6  11        101.67        101.64         8.16 o
  -5   6  11         34.63         29.26         4.69 o
  -4   6  11         49.84         63.63         6.73 o
  -3   6  11        120.45        120.50         8.32 o
  -2   6  11         29.94         33.26         4.61 o
  -1   6  11          2.69          3.58         2.55 o
   0   6  11        226.21        223.93         9.87 o
   1   6  11         25.23         35.00         5.70 o
   2   6  11          1.38          2.69         2.93 o
   3   6  11          0.03          1.75         3.17 o
   4   6  11         37.51         31.96         4.53 o
   5   6  11          0.25         -1.52         3.18 o
   6   6  11          9.51         11.83         4.22 o
   7   6  11         12.69          4.99         4.18 o
   8   6  11          9.09          3.95         3.08 o
   9   6  11         28.15         26.89         4.60 o
  10   6  11         42.58         53.90         6.20 o
  11   6  11         78.40         88.22         9.25 o
  12   6  11          0.52          2.21         4.26 o
  13   6  11          4.61         -0.14         3.57 o
  14   6  11         16.78         12.02        11.88 o
  15   6  11         18.38         13.80         5.05 o
  16   6  11          2.14         12.87         9.46 o
  17   6  11         29.93         24.81        11.16 o
 -15   7  11          0.20         11.56         7.42 o
 -14   7  11         29.82         27.77         8.81 o
 -13   7  11          1.50         13.05         5.74 o
 -12   7  11         48.85         48.65         7.15 o
 -11   7  11          3.33         -3.09         4.73 o
 -10   7  11          2.44          5.90         3.66 o
  -9   7  11          1.96         -3.67         3.67 o
  -8   7  11          1.47         -1.15         3.65 o
  -7   7  11         26.52         32.14         5.07 o
  -6   7  11          0.66          2.68         3.23 o
  -5   7  11          4.15          3.51         3.59 o
  -4   7  11        110.52        104.01        11.80 o
  -3   7  11          3.12          4.16         9.75 o
  -2   7  11          1.65          3.76         4.54 o
  -1   7  11         25.66         25.89         5.41 o
   0   7  11          1.20         -0.26         3.51 o
   1   7  11          1.81          5.87         3.27 o
   2   7  11         30.64         44.30         6.24 o
   3   7  11         17.78         16.43         4.11 o
   4   7  11          2.05         -1.15         3.62 o
   5   7  11         37.43         35.40         4.68 o
   6   7  11         12.25          1.50         5.13 o
   7   7  11         12.87          7.99         3.29 o
   8   7  11          3.80          3.09         3.20 o
   9   7  11         17.22         18.83         4.39 o
  10   7  11         68.56         73.45         7.42 o
  11   7  11          6.43          9.52         5.82 o
  12   7  11          2.95         -2.08         4.00 o
  13   7  11          2.45         16.17         5.30 o
  14   7  11         32.64         27.92        11.71 o
 -12   8  11         59.53         64.45        12.69 o
 -11   8  11          1.36          9.88         6.29 o
 -10   8  11          2.77          8.19         5.11 o
  -9   8  11          7.64         10.40         4.86 o
  -8   8  11          4.57         17.88        14.88 o
  -7   8  11          2.50         11.07         5.41 o
  -6   8  11         51.10         52.65         8.85 o
  -5   8  11          0.60          0.97         4.50 o
  -4   8  11         73.56         86.36        10.63 o
  -3   8  11          2.64         -4.48         4.48 o
  -2   8  11         21.48         25.17         6.32 o
  -1   8  11          2.94          1.91         3.84 o
   0   8  11         15.80         15.21         4.78 o
   1   8  11          9.12         10.30         7.04 o
   2   8  11          1.70          3.94         3.49 o
   3   8  11         20.08         18.90         4.65 o
   4   8  11          0.58         -4.78         4.78 o
   5   8  11         10.40         -4.39         5.38 o
   6   8  11         33.58         30.81         5.72 o
   7   8  11          1.92          0.97         5.43 o
   8   8  11          5.14          0.61         3.38 o
   9   8  11          5.67          3.55         3.44 o
  10   8  11          1.23          2.82         5.45 o
  11   8  11          2.91          0.60         4.15 o
  12   8  11         81.05         76.89         9.29 o
  13   8  11          1.27         12.41        10.43 o
  -8   9  11          3.94          0.95         4.72 o
  -7   9  11          1.60          8.39         8.61 o
  -6   9  11         17.20         18.55        16.31 o
  -5   9  11         25.83         28.96        13.61 o
  -4   9  11        173.54        169.06        14.57 o
  -3   9  11          0.05          4.44         5.56 o
  -2   9  11         26.51         30.47         7.00 o
  -1   9  11          2.04          2.07         5.83 o
   0   9  11         10.43         28.84        12.21 o
   1   9  11         71.63         78.10        10.00 o
   2   9  11        201.15        208.08        20.52 o
   3   9  11         26.11         30.84         7.86 o
   4   9  11          0.94          0.84         5.09 o
   5   9  11          0.03         -3.01         5.26 o
   6   9  11          4.55          4.16         5.08 o
   7   9  11         10.78          6.95         3.79 o
   8   9  11          0.87          0.56         3.63 o
   9   9  11         50.75         56.96         8.25 o
  10   9  11         21.00         20.33         5.92 o
  -3  10  11          1.16         -1.47         7.21 o
  -2  10  11          1.61         -7.71         7.89 o
  -1  10  11          2.52         -5.34         7.80 o
   0  10  11         15.29         26.59         9.62 o
   1  10  11          1.49         28.27         9.57 o
   2  10  11          0.18         -4.32         6.06 o
 -19   0  12         10.25          1.90         4.79 o
 -18   0  12         64.31         71.53         8.07 o
 -17   0  12          0.65         -4.46         4.46 o
 -16   0  12        781.89        892.25        26.16 o
 -15   0  12         28.90         36.51         6.01 o
 -14   0  12        159.02        187.68        15.05 o
 -13   0  12        545.72        555.22        19.10 o
 -12   0  12         95.86        112.64         9.47 o
 -11   0  12          5.45          3.91         3.44 o
 -10   0  12        339.20        329.93        13.62 o
  -9   0  12          0.03         -2.65         2.65 o
  -8   0  12         73.52         80.45         7.22 o
  -7   0  12          6.88          8.13         3.13 o
  -6   0  12         54.81         66.30         5.66 o
  -5   0  12        295.27        295.94        11.95 o
  -4   0  12         36.10         31.93         4.09 o
  -3   0  12        157.53        133.78        10.57 o
  -2   0  12        261.25        248.12        22.89 o
  -1   0  12       1555.67       1569.07        34.59 o
   0   0  12        291.79        276.37        14.60 o
   1   0  12          1.61          8.12        10.72 o
   2   0  12          3.75         10.64         4.77 o
   3   0  12         32.68         43.85         6.57 o
   4   0  12        104.55         98.04        12.54 o
   5   0  12         15.65         28.05         4.51 o
   6   0  12         26.76         30.81         5.40 o
   7   0  12        483.25        486.13        15.89 o
   8   0  12          2.74          0.79         6.46 o
   9   0  12         99.68        101.37        12.00 o
  10   0  12         72.73         73.14        10.09 o
  11   0  12         18.54         25.46         7.45 o
  12   0  12        137.52        183.10        16.90 o
  13   0  12         86.54        100.43        15.27 o
  14   0  12         96.10        102.39        13.54 o
  15   0  12         98.17        115.83        14.88 o
  16   0  12        204.32        213.09        25.13 o
  17   0  12         55.55         58.86        11.66 o
  18   0  12         28.61         18.30        12.11 o
 -19   1  12         14.90          0.62         4.38 o
 -18   1  12         16.77         22.01         5.00 o
 -17   1  12         30.73         38.96         5.65 o
 -16   1  12          0.23         -2.10         3.46 o
 -15   1  12         12.65          6.82         2.77 o
 -14   1  12          0.15          2.36         3.61 o
 -13   1  12        142.16        161.90         8.24 o
 -12   1  12         64.90         66.30         4.85 o
 -11   1  12          4.13          0.58         2.30 o
 -10   1  12        338.85        331.46         9.73 o
  -9   1  12         73.43         77.33         4.75 o
  -8   1  12          7.63         10.09         3.12 o
  -7   1  12          2.76          9.06         2.50 o
  -6   1  12        159.29        162.79         7.01 o
  -5   1  12          2.45          0.89         2.01 o
  -4   1  12         28.39         19.56         3.19 o
  -3   1  12         73.46         64.51         4.93 o
  -2   1  12        215.98        202.53         9.12 o
  -1   1  12          6.63         -1.73         3.67 o
   0   1  12        673.59        712.84        16.66 o
   1   1  12        177.88        173.42         9.99 o
   2   1  12        324.00        325.76        11.14 o
   3   1  12       1838.64       1884.95        26.21 o
   4   1  12        455.24        432.47        12.57 o
   5   1  12          2.20          3.51         4.73 o
   6   1  12          1.41          3.82         1.99 o
   7   1  12         16.41         19.19         3.51 o
   8   1  12          7.68          5.92         2.62 o
   9   1  12         57.71         62.87         6.71 o
  10   1  12          8.93         10.38         4.06 o
  11   1  12          1.92          2.69         3.96 o
  12   1  12          1.86          2.45         3.89 o
  13   1  12        244.66        289.36        15.09 o
  14   1  12        100.39        104.82         9.93 o
  15   1  12        174.46        187.83        12.89 o
  16   1  12         13.44         17.18         7.08 o
  17   1  12          1.04          2.50         5.32 o
  18   1  12          0.05          0.62         8.01 o
 -19   2  12          0.36          4.48         5.55 o
 -18   2  12         23.01         26.07         4.81 o
 -17   2  12          0.42         -1.45         3.42 o
 -16   2  12        203.42        217.17        11.58 o
 -15   2  12          0.95          0.90         3.43 o
 -14   2  12         37.45         28.24         4.61 o
 -13   2  12        125.30        117.68         7.27 o
 -12   2  12         12.24          9.27         3.02 o
 -11   2  12        110.17        124.38         7.33 o
 -10   2  12        285.97        258.01         9.94 o
  -9   2  12         41.07         50.17         6.34 o
  -8   2  12          0.15         -0.81         3.02 o
  -7   2  12         23.37         18.23         4.16 o
  -6   2  12          0.32          4.29         3.52 o
  -5   2  12        166.38        172.59         9.94 o
  -4   2  12          4.74          4.21         3.78 o
  -3   2  12         11.23          7.72         3.88 o
  -2   2  12        740.67        738.94        18.21 o
  -1   2  12        443.37        447.13        13.71 o
   0   2  12         26.87         23.35         3.62 o
   1   2  12         42.04         40.97         4.24 o
   2   2  12          1.74          0.29         2.58 o
   3   2  12          0.03         -1.02         2.62 o
   4   2  12         38.45         39.30         4.99 o
   5   2  12          2.50          0.80         2.41 o
   6   2  12         34.06         33.33         4.51 o
   7   2  12         66.97         67.97         5.45 o
   8   2  12          0.90         -0.23         2.68 o
   9   2  12          2.96         -0.53         2.94 o
  10   2  12         36.71         41.72         6.03 o
  11   2  12          2.18          0.69         3.73 o
  12   2  12         49.21         53.55         6.99 o
  13   2  12        113.45         98.07         9.14 o
  14   2  12          5.67          4.50         4.48 o
  15   2  12          5.59         -1.28         4.27 o
  16   2  12        107.78        117.24        10.64 o
  17   2  12          8.45         13.09         5.52 o
  18   2  12         57.76         75.01        19.58 o
  19   2  12         13.24         14.97        11.56 o
 -18   3  12          1.09          1.20         4.65 o
 -17   3  12          5.09          6.35         3.47 o
 -16   3  12         30.49         39.38         5.78 o
 -15   3  12          1.32         -3.74         3.74 o
 -14   3  12          0.72          2.64         3.42 o
 -13   3  12        102.67         91.69         8.90 o
 -12   3  12         41.04         64.00         7.68 o
 -11   3  12         53.26         57.29         7.36 o
 -10   3  12         35.33         36.83         6.12 o
  -9   3  12         16.16          9.59         4.39 o
  -8   3  12          0.48         -2.27         3.83 o
  -7   3  12         61.46         51.28         5.39 o
  -6   3  12         22.44         20.97         4.14 o
  -5   3  12          7.14          2.95         3.79 o
  -4   3  12         49.01         43.08         5.29 o
  -3   3  12        144.79        149.73         9.60 o
  -2   3  12          4.11          5.13         3.01 o
  -1   3  12        148.14        148.37         8.03 o
   0   3  12         11.36         12.85         3.13 o
   1   3  12         66.26         54.62         5.07 o
   2   3  12         19.33         13.33         2.72 o
   3   3  12         53.16         49.84         4.57 o
   4   3  12        129.77        133.52         5.89 o
   5   3  12        233.55        223.96        10.60 o
   6   3  12          5.05         -1.37         4.15 o
   7   3  12         10.16          7.82         3.48 o
   8   3  12          0.03         -3.58         3.58 o
   9   3  12         19.24         13.89         3.27 o
  10   3  12         29.61         30.51         4.39 o
  11   3  12         82.34         83.82         8.09 o
  12   3  12         73.49         99.32         8.93 o
  13   3  12         38.71         47.17         6.79 o
  14   3  12         21.63         15.28         4.95 o
  15   3  12         64.77         62.93         7.78 o
  16   3  12         28.65         33.75         6.51 o
  17   3  12         70.94         92.25        13.29 o
 -17   4  12          4.48          6.68         3.47 o
 -16   4  12         37.36         51.61         6.13 o
 -15   4  12          0.07         -5.43         5.43 o
 -14   4  12         22.08         34.78         6.04 o
 -13   4  12          3.50         10.25         4.39 o
 -12   4  12         64.70         58.32         7.22 o
 -11   4  12         20.95         27.06         5.37 o
 -10   4  12         34.84         39.20         5.65 o
  -9   4  12         28.05         12.68         6.37 o
  -8   4  12          8.64          1.92         3.70 o
  -7   4  12        126.81        128.99         9.32 o
  -6   4  12         11.15          6.58         3.41 o
  -5   4  12          0.36          2.56         3.73 o
  -4   4  12         39.91         34.04         6.09 o
  -3   4  12         42.47         42.29         7.06 o
  -2   4  12        176.74        175.77        13.36 o
  -1   4  12         10.93          8.63         3.52 o
   0   4  12          2.24          5.76         4.39 o
   1   4  12          1.86         -0.87         2.84 o
   2   4  12          8.84          6.08         3.59 o
   3   4  12         96.90         96.69         6.36 o
   4   4  12          2.94          4.48         2.35 o
   5   4  12        117.85        114.83         8.04 o
   6   4  12         17.55         17.19         4.08 o
   7   4  12         57.68         53.82         5.80 o
   8   4  12         44.28         42.45         5.45 o
   9   4  12          3.45         10.43         3.52 o
  10   4  12          8.42         13.33         3.30 o
  11   4  12        111.90        111.24         7.59 o
  12   4  12         44.03         51.61         5.78 o
  13   4  12         41.88         43.43         5.62 o
  14   4  12          6.56          3.17         4.40 o
  15   4  12          0.08         -1.88         3.49 o
  16   4  12          2.78         11.40         5.37 o
  17   4  12         23.11         24.56         7.25 o
  18   4  12         14.51         21.18         9.62 o
 -17   5  12         17.96         22.01         9.61 o
 -16   5  12         21.26         24.70         5.73 o
 -15   5  12         38.28         43.98         6.93 o
 -14   5  12          9.53          4.54         3.98 o
 -13   5  12         17.23         21.59         4.54 o
 -12   5  12          7.22         15.27         4.73 o
 -11   5  12         48.19         45.48         6.79 o
 -10   5  12          7.75          1.90         3.47 o
  -9   5  12          2.88          7.28         3.45 o
  -8   5  12         28.21         35.37         5.86 o
  -7   5  12         52.18         61.49         7.27 o
  -6   5  12         37.48         44.91         7.16 o
  -5   5  12          1.76          2.07         3.91 o
  -4   5  12          1.59          4.96         4.14 o
  -3   5  12         98.92         92.77        11.07 o
  -2   5  12         35.15         27.72         5.09 o
  -1   5  12          0.07         -1.13         3.62 o
   0   5  12         51.59         50.52         6.32 o
   1   5  12          9.36          8.53         3.30 o
   2   5  12         11.45          9.38         3.40 o
   3   5  12          9.72          6.07         3.03 o
   4   5  12         49.20         47.28         7.98 o
   5   5  12         84.47         85.36         8.69 o
   6   5  12        148.11        145.16        11.69 o
   7   5  12        140.12        133.79         8.80 o
   8   5  12         12.08         12.53         4.79 o
   9   5  12          8.54          8.97         3.81 o
  10   5  12         34.36         41.36         5.38 o
  11   5  12         67.63         64.38         7.08 o
  12   5  12         20.29         35.92         9.72 o
  13   5  12         97.79        109.97        15.02 o
  14   5  12         10.91         10.47        15.97 o
  15   5  12         35.26         21.51        10.66 o
 -16   6  12          2.81          8.20         7.48 o
 -15   6  12         21.01         18.53         6.37 o
 -14   6  12         58.82         61.05         7.57 o
 -13   6  12         30.86         46.32         8.86 o
 -12   6  12         15.02         16.75         4.67 o
 -11   6  12         12.32         14.45         4.43 o
 -10   6  12        126.64        119.23         9.71 o
  -9   6  12         15.87          8.37         3.82 o
  -8   6  12         26.89         25.15         5.68 o
  -7   6  12        126.24        133.26         9.72 o
  -6   6  12         35.81         37.57         5.69 o
  -5   6  12         46.43         47.81         5.95 o
  -4   6  12         20.40         20.68         5.42 o
  -3   6  12          7.11          5.88         3.41 o
  -2   6  12         12.46         12.63         3.98 o
  -1   6  12          7.11         10.23         2.93 o
   0   6  12         29.13         30.98         4.75 o
   1   6  12         10.37          9.87         3.10 o
   2   6  12         29.25         33.45         5.48 o
   3   6  12          9.91         10.98         3.73 o
   4   6  12        142.86        166.35        14.21 o
   5   6  12         15.21         10.48         4.52 o
   6   6  12         67.06         60.41         7.81 o
   7   6  12         19.50         10.43         4.14 o
   8   6  12         75.08         77.44         8.28 o
   9   6  12          3.09          4.51         4.67 o
  10   6  12          7.95         -1.78         3.85 o
  11   6  12         85.21         90.07        13.20 o
  12   6  12         18.06         16.53         6.38 o
  13   6  12         44.04         49.66        10.79 o
  14   6  12          0.28        -12.21        13.78 o
 -12   7  12         88.66         83.36        10.33 o
 -11   7  12          7.67          0.94         5.73 o
 -10   7  12          0.40         -3.53         3.53 o
  -9   7  12         32.43         48.95         6.70 o
  -8   7  12         10.08          8.28         5.56 o
  -7   7  12          5.78          5.08         5.41 o
  -6   7  12          7.39         11.51         4.63 o
  -5   7  12         18.71         13.82         4.79 o
  -4   7  12          0.06         -0.24         4.06 o
  -3   7  12         73.45         83.38        10.85 o
  -2   7  12         16.79         24.80         6.43 o
  -1   7  12          5.75          1.33         4.66 o
   0   7  12         18.76         24.97         5.28 o
   1   7  12         88.26         97.17         8.84 o
   2   7  12         79.11        104.07         9.04 o
   3   7  12         98.02        122.04        12.84 o
   4   7  12         11.20         12.06         7.46 o
   5   7  12          3.28          0.33         5.89 o
   6   7  12         20.50         25.36         5.82 o
   7   7  12          2.30         -4.52         4.52 o
   8   7  12          6.04          3.36         3.51 o
   9   7  12          4.53          8.52         4.21 o
  10   7  12          0.04         -1.09         4.45 o
  11   7  12         17.37         19.08         7.93 o
  12   7  12         44.74         51.44         8.89 o
  -9   8  12          3.24          7.08        10.38 o
  -8   8  12         80.31         80.93        10.61 o
  -7   8  12         31.00         43.84         8.29 o
  -6   8  12        163.27        173.94        32.72 o
  -5   8  12         98.39         96.51        11.40 o
  -4   8  12         16.84         27.86         7.02 o
  -3   8  12         65.29         82.90        10.53 o
  -2   8  12         52.48         64.59        18.36 o
  -1   8  12          0.34          2.83         4.37 o
   0   8  12         53.98         61.12         7.67 o
   1   8  12         13.65         34.35         9.40 o
   2   8  12         51.38         63.96         7.45 o
   3   8  12          1.66          9.12        10.99 o
   4   8  12         19.55         26.27         7.83 o
   5   8  12          9.41         13.47         6.68 o
   6   8  12         12.94         22.74         8.59 o
   7   8  12          1.14         -0.53         4.81 o
   8   8  12          8.42         19.23         5.59 o
   9   8  12         34.14         31.27         8.29 o
  10   8  12          0.06          0.17         5.07 o
  11   8  12          0.02          2.11         5.34 o
  -6   9  12          0.68          6.12         7.50 o
  -5   9  12         15.72          9.16         7.77 o
  -4   9  12          3.72         -1.31         6.46 o
  -3   9  12          8.19         29.09         7.49 o
  -2   9  12          5.05         11.19         5.76 o
  -1   9  12          1.42         -1.52         4.59 o
   0   9  12         25.82         36.00        13.24 o
   1   9  12        124.55        157.99        18.14 o
   2   9  12          0.55         18.07         8.40 o
   3   9  12          1.77         16.80         6.74 o
   4   9  12         27.27         36.36         7.83 o
   5   9  12         63.24        104.24        19.90 o
   6   9  12         15.65         31.00        11.73 o
   7   9  12          0.01         -5.07         8.40 o
   8   9  12          0.29          2.69         4.41 o
  -1  10  12         14.27         -5.96         8.27 o
   0  10  12          9.65         21.75         9.31 o
 -18   1  13         43.95         36.53         9.96 o
 -17   1  13          7.52         16.46         5.39 o
 -16   1  13         67.34         74.26         9.28 o
 -15   1  13         13.57         33.98         5.50 o
 -14   1  13          2.39         10.10         3.70 o
 -13   1  13         85.99         90.09         6.68 o
 -12   1  13         28.74         25.97         3.76 o
 -11   1  13         25.78         26.18         3.88 o
 -10   1  13          2.02         -2.00         2.39 o
  -9   1  13         11.17         17.09         3.42 o
  -8   1  13          0.30          0.57         2.27 o
  -7   1  13         19.48         14.02         2.63 o
  -6   1  13         59.11         71.45         6.26 o
  -5   1  13         27.65         30.49         4.95 o
  -4   1  13         72.14         74.65         8.53 o
  -3   1  13         18.14         14.28         3.49 o
  -2   1  13          2.47          6.15         3.46 o
  -1   1  13         86.64         89.00         6.50 o
   0   1  13          3.24          8.49         3.26 o
   1   1  13         33.97         40.54         5.89 o
   2   1  13        296.16        296.99        11.29 o
   3   1  13         88.16         92.24         6.47 o
   4   1  13         16.58          9.34         2.79 o
   5   1  13          0.72         -1.35         2.47 o
   6   1  13          4.06          5.45         2.83 o
   7   1  13         36.89         37.76         5.60 o
   8   1  13          0.94         -1.64         3.48 o
   9   1  13          1.09          2.63         3.34 o
  10   1  13          1.38         -1.34         3.66 o
  11   1  13         12.13          7.84         4.11 o
  12   1  13         27.08         20.63         5.15 o
  13   1  13         55.67         53.57         7.02 o
  14   1  13          2.67         -1.50         4.59 o
  15   1  13         22.55         14.62         5.18 o
  16   1  13         13.45         12.84         5.02 o
  17   1  13         22.71         29.72        13.23 o
 -18   2  13          3.81         10.74         7.12 o
 -17   2  13         12.83          6.94         6.10 o
 -16   2  13        134.42        133.10         9.57 o
 -15   2  13          3.13          4.41         3.48 o
 -14   2  13         33.24         31.78         5.10 o
 -13   2  13         42.78         35.83         4.42 o
 -12   2  13          3.31          0.24         3.53 o
 -11   2  13          2.69          4.05         2.99 o
 -10   2  13        135.29        146.82         7.92 o
  -9   2  13          0.22          3.96         2.71 o
  -8   2  13         87.26         83.31         5.68 o
  -7   2  13         24.55         20.40         3.87 o
  -6   2  13         54.76         45.18         5.26 o
  -5   2  13         13.94         10.71         5.00 o
  -4   2  13         71.69         63.62         7.90 o
  -3   2  13         40.48         38.35         5.50 o
  -2   2  13        246.83        254.10        10.86 o
  -1   2  13        135.34        141.91         8.19 o
   0   2  13        420.95        419.57        13.66 o
   1   2  13         39.16         50.21         5.24 o
   2   2  13          1.84          2.71         2.66 o
   3   2  13          3.47         -0.75         2.68 o
   4   2  13         92.52         93.04         6.46 o
   5   2  13        119.08        118.26         7.96 o
   6   2  13          1.30          6.40         3.39 o
   7   2  13         75.86         75.44         6.68 o
   8   2  13          0.88          6.14         3.01 o
   9   2  13          0.13         -0.76         3.70 o
  10   2  13          0.01         -0.86         3.93 o
  11   2  13          3.08          1.33         4.35 o
  12   2  13         18.22         22.99         5.23 o
  13   2  13          9.51         18.56         5.08 o
  14   2  13         41.51         35.10         6.65 o
  15   2  13         52.51         62.27         8.35 o
  16   2  13         12.42          4.35         4.92 o
  17   2  13         34.01         55.98        15.05 o
 -17   3  13          4.21         -1.15         5.76 o
 -16   3  13          2.04         -0.25         2.91 o
 -15   3  13         14.53         12.12         3.75 o
 -14   3  13          2.80         -3.66         3.66 o
 -13   3  13          0.16         -3.90         3.90 o
 -12   3  13         27.18         25.95         5.27 o
 -11   3  13         48.34         53.87         7.19 o
 -10   3  13          1.07         10.64         4.25 o
  -9   3  13         63.94         78.50         8.26 o
  -8   3  13         10.40         12.83         3.88 o
  -7   3  13          4.68          0.09         3.22 o
  -6   3  13         76.71         76.10         6.47 o
  -5   3  13         46.72         45.80         5.79 o
  -4   3  13         39.68         18.34         4.33 o
  -3   3  13        334.72        320.97        16.56 o
  -2   3  13         43.71         43.68         5.81 o
  -1   3  13         17.72         25.72         5.42 o
   0   3  13         20.53         27.58         4.06 o
   1   3  13          4.04          8.59         3.52 o
   2   3  13         99.13        106.95         7.17 o
   3   3  13         30.44         34.81         4.25 o
   4   3  13         10.27          8.28         6.01 o
   5   3  13         26.37         17.66         3.87 o
   6   3  13        128.21        118.36         9.22 o
   7   3  13          2.18          2.60         3.32 o
   8   3  13          2.59          7.43         3.92 o
   9   3  13         56.82         60.71         6.31 o
  10   3  13         76.52         84.49         8.15 o
  11   3  13         13.09         10.92         4.07 o
  12   3  13         33.78         45.22         6.75 o
  13   3  13         97.44        109.55         9.80 o
  14   3  13          4.79          5.34         4.43 o
  15   3  13         64.20         75.03         8.84 o
  16   3  13         56.51         56.34        10.72 o
 -16   4  13         30.12         34.10         8.03 o
 -15   4  13          4.13         -4.78         5.22 o
 -14   4  13         17.72         12.07         4.50 o
 -13   4  13          6.84         11.07         5.07 o
 -12   4  13          2.29         -0.59         5.48 o
 -11   4  13        104.62         98.40         9.15 o
 -10   4  13        284.66        289.28        14.84 o
  -9   4  13         13.40         19.84         5.67 o
  -8   4  13         76.99         72.16         7.70 o
  -7   4  13          5.58          6.00         4.42 o
  -6   4  13         28.81         24.41         4.89 o
  -5   4  13         11.29          6.63         4.15 o
  -4   4  13          3.03         -5.50         5.57 o
  -3   4  13         38.00         42.97         6.23 o
  -2   4  13         12.15         18.86         6.36 o
  -1   4  13        179.45        208.34        25.46 o
   0   4  13         36.75         28.41         4.87 o
   1   4  13         87.53        105.61         8.62 o
   2   4  13          0.37          0.74         2.58 o
   3   4  13         28.05         31.60         5.08 o
   4   4  13         19.37         30.06         5.95 o
   5   4  13         74.69         70.19         6.56 o
   6   4  13         79.94         75.92         7.14 o
   7   4  13         39.20         39.90         5.33 o
   8   4  13         29.91         30.58         4.89 o
   9   4  13          3.05         -3.69         3.69 o
  10   4  13          0.04          1.10         2.99 o
  11   4  13          9.86          8.36         4.74 o
  12   4  13          5.46         11.08         4.55 o
  13   4  13         22.85         46.13         8.64 o
  14   4  13         25.21         26.29         7.29 o
  15   4  13          0.45          8.79         8.74 o
  16   4  13         11.32         17.42         9.01 o
 -15   5  13          0.39         -8.74         8.74 o
 -14   5  13          0.51          1.15         4.46 o
 -13   5  13         28.62         30.31         5.82 o
 -12   5  13         50.11         66.29         7.91 o
 -11   5  13         17.76         16.94         4.53 o
 -10   5  13          5.79          9.09         4.25 o
  -9   5  13         53.42         56.84         7.30 o
  -8   5  13          0.07          8.04         3.92 o
  -7   5  13          2.01          5.87         4.08 o
  -6   5  13          7.37          7.77         5.09 o
  -5   5  13         67.89         66.82         8.44 o
  -4   5  13          1.09         -0.04         5.59 o
  -3   5  13        132.03        141.05        24.43 o
  -2   5  13         23.39         19.97         4.07 o
  -1   5  13        118.42        124.89         8.13 o
   0   5  13          0.39          6.15         3.30 o
   1   5  13          2.58         -0.01         5.07 o
   2   5  13          0.54         -1.01         2.91 o
   3   5  13         34.60         33.99         6.66 o
   4   5  13         11.64         10.10         6.09 o
   5   5  13         34.84         45.33         8.09 o
   6   5  13         13.26         14.74         5.11 o
   7   5  13          0.65         -0.96         3.30 o
   8   5  13          4.69          6.59         3.98 o
   9   5  13         38.69         43.72         6.95 o
  10   5  13         13.85          8.56         7.66 o
  11   5  13         36.02         44.81         9.55 o
  12   5  13        134.39        176.08        18.25 o
  13   5  13         12.07         24.77        11.87 o
 -14   6  13          2.51         -0.06         4.70 o
 -13   6  13          0.19         -0.93         4.98 o
 -12   6  13         44.21         44.41         6.67 o
 -11   6  13          3.23         -3.79         3.79 o
 -10   6  13          4.83          8.96         4.31 o
  -9   6  13          2.21         -3.69         3.69 o
  -8   6  13         40.14         50.13         6.33 o
  -7   6  13          0.09         -2.33         4.00 o
  -6   6  13         73.27         68.96         7.44 o
  -5   6  13          9.62          6.56         4.45 o
  -4   6  13         36.77         50.20         7.28 o
  -3   6  13          5.42          7.67         3.32 o
  -2   6  13          1.61         -2.96         3.33 o
  -1   6  13        107.97        120.21         8.43 o
   0   6  13          6.40         11.21         6.88 o
   1   6  13          0.18          1.61         4.15 o
   2   6  13         13.01         28.53         8.07 o
   3   6  13         77.36         83.75        10.54 o
   4   6  13          0.03          8.60         6.30 o
   5   6  13          3.05          6.92         5.13 o
   6   6  13          1.29         -1.29         3.76 o
   7   6  13         59.57         67.44         8.00 o
   8   6  13          0.47         -0.10         4.84 o
   9   6  13          2.51         12.76         6.27 o
  10   6  13          5.04          4.63         4.73 o
  11   6  13          2.82          6.04         4.74 o
  12   6  13          0.00          6.75         6.74 o
 -11   7  13          0.63         -1.78         6.36 o
 -10   7  13          2.05         -0.93         5.09 o
  -9   7  13          2.40          2.85         3.09 o
  -8   7  13         20.71         11.81         4.62 o
  -7   7  13         15.76         14.27         4.52 o
  -6   7  13          1.22          6.43         4.74 o
  -5   7  13         94.16         90.94         9.07 o
  -4   7  13          0.09         -3.40         7.76 o
  -3   7  13         15.58         18.21         5.65 o
  -2   7  13         31.14         28.67         6.83 o
  -1   7  13          5.49          1.00         4.62 o
   0   7  13          1.92         -1.64         3.73 o
   1   7  13          0.69          3.89         3.52 o
   2   7  13         22.69         51.15         9.80 o
   3   7  13          3.10          9.60         6.20 o
   4   7  13         14.81         25.43         8.12 o
   5   7  13          4.14          7.32         6.95 o
   6   7  13          7.88         -1.34        10.99 o
   7   7  13          0.17          5.93         3.96 o
   8   7  13          0.76         -2.18         6.02 o
   9   7  13          0.38          0.94         3.79 o
  10   7  13          3.10          3.06         4.63 o
  11   7  13         26.60         12.62         6.75 o
  -7   8  13          0.04         -2.99         7.29 o
  -6   8  13         20.52         30.62        11.26 o
  -5   8  13         47.38         48.80         8.97 o
  -4   8  13          1.04         11.96         5.54 o
  -3   8  13          0.40         -1.89         4.79 o
  -2   8  13         75.94         70.89        10.17 o
  -1   8  13          2.63          6.98        11.05 o
   0   8  13          2.22         11.62        11.36 o
   1   8  13         42.87         59.00        10.13 o
   2   8  13         15.80         41.31         9.48 o
   3   8  13         10.80         38.33         9.21 o
   4   8  13         21.27         31.72         8.27 o
   5   8  13         10.40         17.34         6.08 o
   6   8  13          2.94          5.55         5.70 o
   7   8  13          0.90         10.56         5.90 o
   8   8  13          8.73          2.44         4.05 o
  -3   9  13          5.39          4.66         8.19 o
  -2   9  13         29.84         40.42        11.43 o
  -1   9  13         25.54          9.15         5.81 o
   2   9  13         23.73         44.57        15.00 o
   3   9  13         18.68         29.72        11.77 o
   4   9  13         37.70         45.83        14.19 o
 -15   0  14         96.17        102.78        12.90 o
 -14   0  14          1.28         17.10         7.42 o
 -13   0  14        143.57        156.86        14.90 o
 -12   0  14         64.97         61.42         9.76 o
 -11   0  14         13.49         12.41         6.05 o
 -10   0  14         46.42         55.05         9.25 o
  -9   0  14          0.04         -2.20         4.54 o
  -8   0  14        141.54        155.26        13.66 o
  -7   0  14        198.98        194.39        14.87 o
  -6   0  14         48.62         48.58         8.49 o
  -5   0  14          6.72          4.03         5.63 o
  -4   0  14         31.43         37.10         9.59 o
  -3   0  14         80.18         83.34        14.07 o
  -2   0  14        232.73        254.96        15.88 o
  -1   0  14         13.07         17.95         5.53 o
   0   0  14        164.25        161.84        12.63 o
   1   0  14        348.21        319.26        31.25 o
   2   0  14        187.42        189.99        13.40 o
   3   0  14         76.14         66.50         8.29 o
   4   0  14         36.19         29.44         5.65 o
   5   0  14        331.33        324.99        16.77 o
   6   0  14          1.04         -4.44         7.62 o
   7   0  14         40.52         50.41        13.50 o
   8   0  14          1.85         10.71         9.01 o
   9   0  14         20.05         15.73        13.91 o
  10   0  14          5.69          7.31         6.01 o
  11   0  14         19.11         23.61         7.99 o
  12   0  14         33.26         31.41         9.13 o
  13   0  14         20.26          8.32         7.11 o
  14   0  14          5.52          7.50         6.95 o
  15   0  14         22.77         27.49        10.37 o
 -15   1  14         44.48         58.23         7.02 o
 -14   1  14         36.95         53.00         6.78 o
 -13   1  14         81.82         91.53         8.48 o
 -12   1  14         44.71         39.89         5.66 o
 -11   1  14         94.03        111.38         8.64 o
 -10   1  14          4.08          7.84         4.60 o
  -9   1  14         47.94         53.85         6.07 o
  -8   1  14         80.30         80.89         7.16 o
  -7   1  14         37.20         33.39         4.90 o
  -6   1  14         40.85         45.55         5.47 o
  -5   1  14        121.13        118.58         9.30 o
  -4   1  14        176.74        187.38        14.10 o
  -3   1  14        225.15        236.36        12.39 o
  -2   1  14        162.35        148.18         8.73 o
  -1   1  14         78.73         77.53         6.58 o
   0   1  14          0.32         -0.65         2.89 o
   1   1  14        479.77        492.26        15.20 o
   2   1  14         27.64         28.49         4.31 o
   3   1  14         64.21         63.45         5.74 o
   4   1  14          9.77          7.94         2.55 o
   5   1  14          0.68         -1.87         3.06 o
   6   1  14        125.18        138.42        10.09 o
   7   1  14        107.73        113.87        10.95 o
   8   1  14          0.44         -4.55         4.55 o
   9   1  14          6.51          1.28         5.10 o
  10   1  14         44.77         62.46         7.95 o
  11   1  14         19.49         20.23         5.20 o
  12   1  14         62.65         64.32         8.19 o
  13   1  14          4.98         13.70         5.80 o
  14   1  14         23.31         10.16         4.53 o
  15   1  14          7.02          7.38         5.04 o
  16   1  14         16.39          7.39         6.87 o
 -17   2  14         47.49         49.80        11.35 o
 -16   2  14          1.84         -5.90         5.90 o
 -15   2  14         39.45         50.98         6.39 o
 -14   2  14          3.55         16.23         6.62 o
 -13   2  14         38.00         34.96         5.66 o
 -12   2  14          0.02          1.19         4.09 o
 -11   2  14          1.12         -1.36         4.01 o
 -10   2  14         64.61         71.60         6.89 o
  -9   2  14          6.25          5.33         3.37 o
  -8   2  14         48.42         57.62         6.37 o
  -7   2  14         52.10         47.06         5.55 o
  -6   2  14         26.06         17.66         3.83 o
  -5   2  14          9.91         12.73         3.96 o
  -4   2  14          4.78          6.03         6.58 o
  -3   2  14        120.46        117.44         9.18 o
  -2   2  14         32.53         36.59         4.96 o
  -1   2  14          1.52          5.04         4.04 o
   0   2  14          5.87          2.08         2.84 o
   1   2  14         80.70         83.75         6.67 o
   2   2  14         18.31         19.45         5.12 o
   3   2  14         21.01         19.13         4.27 o
   4   2  14          7.95          7.84         3.56 o
   5   2  14        135.84        147.46        12.11 o
   6   2  14         26.95         15.69         4.08 o
   7   2  14         27.95         20.12         3.91 o
   8   2  14          9.14         10.97         5.18 o
   9   2  14          2.17          2.56         4.89 o
  10   2  14         46.85         50.79         6.74 o
  11   2  14        104.17        115.08        10.16 o
  12   2  14          5.73         12.33         4.97 o
  13   2  14          5.76          8.50         4.30 o
  14   2  14          8.87          4.24         4.38 o
  15   2  14         50.72         40.22        20.21 o
  16   2  14          3.75          1.33         7.09 o
 -16   3  14         15.56          9.43         6.96 o
 -15   3  14          2.95         -2.29         4.12 o
 -14   3  14          3.11          2.37         6.03 o
 -13   3  14          1.73          2.22         5.18 o
 -12   3  14          1.74          4.68         2.98 o
 -11   3  14         11.14         26.56         6.80 o
 -10   3  14         25.06         32.64         7.77 o
  -9   3  14         69.25         74.17         8.13 o
  -8   3  14          0.02          3.28         4.50 o
  -7   3  14          4.13          3.76         3.05 o
  -6   3  14          2.12          2.01         3.84 o
  -5   3  14          5.73         -2.77         4.22 o
  -4   3  14          0.13          1.38         3.45 o
  -3   3  14         93.57         94.14         7.38 o
  -2   3  14          1.53          7.42         4.38 o
  -1   3  14        185.71        203.85        10.31 o
   0   3  14          0.95          1.38         3.24 o
   1   3  14        133.56        139.28         8.58 o
   2   3  14        148.03        145.98         8.74 o
   3   3  14          0.70         -1.30         3.65 o
   4   3  14          3.79          2.34         3.74 o
   5   3  14          7.20          3.56         5.05 o
   6   3  14         12.70          2.79         3.37 o
   7   3  14         16.39         15.80         4.11 o
   8   3  14         13.01         10.97         3.81 o
   9   3  14         79.81         75.75         9.24 o
  10   3  14          0.07          3.04         5.13 o
  11   3  14          0.85         -5.46         6.03 o
  12   3  14        162.70        183.05        13.23 o
  13   3  14         16.51         21.97         5.87 o
  14   3  14          1.59          4.85         4.96 o
  15   3  14         33.12         28.58        11.48 o
 -15   4  14          4.95          5.32         6.30 o
 -14   4  14         21.30         21.05         4.93 o
 -13   4  14          2.68          2.67         3.73 o
 -12   4  14          1.79          1.49         5.17 o
 -11   4  14         64.88         64.16         8.52 o
 -10   4  14          3.87          2.55         4.81 o
  -9   4  14          0.00         -0.68         3.65 o
  -8   4  14          3.16          1.76         5.16 o
  -7   4  14          4.68         13.68         4.87 o
  -6   4  14          9.87          1.55         5.84 o
  -5   4  14          1.34          2.04         3.47 o
  -4   4  14         37.57         36.69         6.70 o
  -3   4  14         54.06         35.62         6.73 o
  -2   4  14         15.92         14.14         5.06 o
  -1   4  14          3.65          3.15         7.95 o
   0   4  14        111.01        111.84         9.10 o
   1   4  14         54.67         57.37         7.04 o
   2   4  14         15.18         18.68         4.50 o
   3   4  14          2.80         -2.83         3.77 o
   4   4  14          5.96          4.27         3.34 o
   5   4  14         13.38         14.09         4.18 o
   6   4  14          0.12          0.94         3.59 o
   7   4  14         67.04         63.79         6.83 o
   8   4  14          1.61          0.15         3.14 o
   9   4  14         33.32         40.38         7.18 o
  10   4  14         44.11         36.67         7.43 o
  11   4  14         65.05         63.37         9.15 o
  12   4  14          6.52          5.57         5.08 o
  13   4  14          3.51         -9.56         9.56 o
  14   4  14          9.42          5.72         8.07 o
  15   4  14         83.86         66.76        16.13 o
 -13   5  14         25.31         12.62         5.83 o
 -12   5  14          0.06         -2.14         8.59 o
 -11   5  14         12.69          9.48         5.68 o
 -10   5  14         16.78         24.99         5.30 o
  -9   5  14         12.34          7.88         4.40 o
  -8   5  14          5.55          6.23         4.96 o
  -7   5  14         15.50         26.56         6.52 o
  -6   5  14          0.56          3.01         4.08 o
  -5   5  14          0.06          4.26         5.27 o
  -4   5  14         24.57         19.09         5.36 o
  -3   5  14          9.04         11.22         5.13 o
  -2   5  14         18.69         16.68         4.26 o
  -1   5  14         36.82         58.78         8.22 o
   0   5  14          0.39          0.08         3.71 o
   1   5  14          1.32          1.07         5.91 o
   2   5  14          3.81         12.12         6.94 o
   3   5  14         11.49          7.78         5.00 o
   4   5  14          0.04          6.30         5.29 o
   5   5  14         46.62         48.58         8.78 o
   6   5  14         84.93         97.14        11.62 o
   7   5  14         35.99         26.45         6.78 o
   8   5  14          2.45         -1.88         4.06 o
   9   5  14         14.43         18.68         5.58 o
  10   5  14         56.80         53.79        10.55 o
  11   5  14          2.80         -1.72        15.69 o
 -13   6  14          0.88          0.52         5.57 o
 -12   6  14          7.39         11.05         5.79 o
 -11   6  14         78.24         76.66        13.14 o
 -10   6  14         48.54         41.79        10.79 o
  -9   6  14          5.05         -1.10         3.69 o
  -8   6  14         25.83         27.50         5.67 o
  -7   6  14         19.14         30.23         5.71 o
  -6   6  14         18.92         11.36         4.97 o
  -5   6  14         13.63         12.95         3.86 o
  -4   6  14         84.24         92.69         8.53 o
  -3   6  14         30.17         41.77        10.37 o
  -2   6  14          5.29         11.94         5.29 o
  -1   6  14         56.30         69.62         8.16 o
   0   6  14         13.06         17.64         4.64 o
   1   6  14         11.52          9.98         5.97 o
   2   6  14          3.15         -3.61         4.44 o
   3   6  14         94.77        107.71        12.31 o
   4   6  14          2.21         16.76         9.22 o
   5   6  14         47.32         57.75         9.97 o
   6   6  14          0.67         -3.84         8.05 o
   7   6  14          0.04          3.64         4.01 o
   8   6  14          0.43          3.54         5.82 o
   9   6  14         17.83         11.25         6.19 o
  10   6  14         16.02          6.72         6.28 o
 -10   7  14          4.56         -7.78         7.78 o
  -9   7  14         12.76         33.34        11.06 o
  -8   7  14          2.10         14.60         7.55 o
  -7   7  14          0.95         -0.72         5.23 o
  -6   7  14         66.43         70.58         8.50 o
  -5   7  14          6.28         11.49         4.53 o
  -4   7  14         53.54         78.21        15.90 o
  -3   7  14          0.29          0.64         4.43 o
  -2   7  14         32.21         35.84         7.38 o
  -1   7  14          3.98          9.99         4.82 o
   0   7  14          2.61          8.32         6.43 o
   1   7  14         50.02         66.65        10.46 o
   2   7  14          0.19         11.96         5.83 o
   3   7  14          3.04          4.45         4.45 o
   4   7  14         79.92        106.47        12.97 o
   5   7  14         70.10         88.31        11.99 o
   6   7  14         31.19         40.67        11.02 o
   7   7  14          0.04         -4.53        13.82 o
   8   7  14          8.91          3.74         5.21 o
   9   7  14         19.70         54.13        12.88 o
  10   7  14         11.15         25.42         9.11 o
  -5   8  14          8.08         -9.67         9.67 o
  -4   8  14         21.62         11.11         8.28 o
  -3   8  14          1.69          6.57         8.28 o
  -2   8  14          0.14          5.92         6.52 o
   1   8  14          2.20          3.10         7.57 o
   2   8  14          1.53         -2.85         7.88 o
   3   8  14        211.08        279.35        32.19 o
 -13   1  15          4.67          8.23         3.93 o
 -12   1  15         18.87         33.20         6.21 o
 -11   1  15          0.42          0.02         5.67 o
 -10   1  15         10.01         12.06         4.14 o
  -9   1  15          2.69          0.16         3.41 o
  -8   1  15         13.43         16.60         4.08 o
  -7   1  15          6.09         12.03         3.71 o
  -6   1  15         53.73         53.77         6.17 o
  -5   1  15         43.85         33.01         5.63 o
  -4   1  15          0.02          3.94         4.10 o
  -3   1  15          0.00          3.47         4.42 o
  -2   1  15        119.63        121.67         8.45 o
  -1   1  15         18.28         25.98         4.45 o
   0   1  15          0.88         -0.10         2.98 o
   1   1  15          7.67         10.13         3.90 o
   2   1  15          0.59          3.16         3.07 o
   3   1  15         81.29         79.71         6.61 o
   4   1  15          2.91          4.41         4.09 o
   5   1  15          0.66          2.29         2.94 o
   6   1  15          2.45          8.39         9.37 o
   7   1  15          1.91         -0.30         4.98 o
   8   1  15          0.45          0.66         6.70 o
   9   1  15        106.42        108.41        11.64 o
  10   1  15         16.97         29.65         6.19 o
  11   1  15          0.15          1.11         4.45 o
  12   1  15         13.71         15.07         4.71 o
  13   1  15          0.07         -2.58         5.76 o
  14   1  15         12.76          9.75         9.89 o
 -13   2  15         68.03         85.91        12.01 o
 -12   2  15          4.63         11.07         3.97 o
 -11   2  15          3.64         12.71         4.25 o
 -10   2  15         30.95         27.65         5.05 o
  -9   2  15          1.33         -1.33         3.79 o
  -8   2  15          2.31         -0.15         3.74 o
  -7   2  15        113.31        122.22         8.81 o
  -6   2  15          0.61         -0.06         3.91 o
  -5   2  15          5.50          4.13         3.47 o
  -4   2  15         13.78         17.30         5.02 o
  -3   2  15         37.80         41.67         7.38 o
  -2   2  15        114.09        136.44        13.56 o
  -1   2  15          9.96         11.23         3.75 o
   0   2  15        145.48        140.98         8.91 o
   1   2  15         38.53         32.08         4.66 o
   2   2  15         78.21         82.39         6.95 o
   3   2  15         10.77         13.89         4.39 o
   4   2  15         37.02         31.03         5.72 o
   5   2  15          7.60          7.56         4.10 o
   6   2  15          5.86          0.30         6.15 o
   7   2  15          2.39          2.91         5.33 o
   8   2  15          6.16         -0.70         4.96 o
   9   2  15          1.66          0.19         5.27 o
  10   2  15          2.91          4.32         5.55 o
  11   2  15          5.80         14.87         6.90 o
  12   2  15          0.05          2.48         4.54 o
  13   2  15          4.50          0.88         5.81 o
  14   2  15         22.88         32.80        13.09 o
 -13   3  15          9.20         24.50        10.48 o
 -12   3  15          8.75         24.18         5.96 o
 -11   3  15          6.71          5.72         3.92 o
 -10   3  15          7.57         11.24         5.76 o
  -9   3  15          0.99         -1.98         4.64 o
  -8   3  15         41.16         37.69         8.70 o
  -7   3  15          4.70          8.49         4.91 o
  -6   3  15         97.80         95.56         7.90 o
  -5   3  15          0.71         -3.63         3.63 o
  -4   3  15          1.41         -3.51         3.68 o
  -3   3  15          9.89          8.83         5.44 o
  -2   3  15        161.82        167.13        11.37 o
  -1   3  15         30.56         36.57         5.08 o
   0   3  15         18.33         27.98         4.64 o
   1   3  15        139.34        149.77         9.23 o
   2   3  15         90.25        107.76         9.68 o
   3   3  15         64.94         68.25         7.97 o
   4   3  15          2.64          4.11         3.75 o
   5   3  15          6.30         11.33         4.50 o
   6   3  15         10.74         18.29         6.42 o
   7   3  15          0.83          1.49         3.64 o
   8   3  15          0.43          6.64         5.79 o
   9   3  15         83.91         90.41        10.78 o
  10   3  15         63.62         62.45         9.36 o
  11   3  15          2.48          2.32         5.54 o
  12   3  15         16.84         21.49         9.98 o
  13   3  15          2.13         -6.03        10.02 o
 -12   4  15          3.24          2.27         6.88 o
 -11   4  15          6.53         12.59         5.50 o
 -10   4  15         48.43         55.06         8.98 o
  -9   4  15         16.22         12.51         4.16 o
  -8   4  15          8.85          8.84         4.27 o
  -7   4  15         94.27        107.27         9.87 o
  -6   4  15          3.02          3.22         3.54 o
  -5   4  15          5.05          6.99         4.11 o
  -4   4  15         51.52         68.99         9.31 o
  -3   4  15         66.69         64.37        18.48 o
  -2   4  15         38.50         30.24         5.55 o
  -1   4  15         50.63         65.94         9.86 o
   0   4  15         31.35         44.67         7.99 o
   1   4  15          1.10          2.48         5.32 o
   2   4  15         15.49         15.97         9.81 o
   3   4  15         18.81         24.76         9.32 o
   4   4  15         30.88         41.33         8.41 o
   5   4  15         43.48         65.48         9.53 o
   6   4  15         23.24         28.92         7.57 o
   7   4  15          3.40         -5.44         5.44 o
   8   4  15          8.90         17.99         8.30 o
   9   4  15          0.01         -4.54         6.88 o
  10   4  15          7.54         18.05        16.13 o
 -11   5  15          6.59          5.19        16.90 o
 -10   5  15          3.49         12.97         5.36 o
  -9   5  15         27.51         28.15        12.64 o
  -8   5  15          7.13          3.72         6.77 o
  -7   5  15         14.39          7.42         4.75 o
  -6   5  15         61.88         67.51         7.90 o
  -5   5  15          7.34         15.47         5.41 o
  -4   5  15         32.94         22.24         6.38 o
  -3   5  15          1.43          3.34         7.24 o
  -2   5  15          0.22          0.32         7.30 o
  -1   5  15          3.91          6.68         4.04 o
   0   5  15          4.27          8.35         5.90 o
   1   5  15          9.82          3.76         5.40 o
   2   5  15          4.66         14.67         6.48 o
   3   5  15          6.15         14.88         7.41 o
   4   5  15         26.59         28.67         7.70 o
   5   5  15          2.84          4.73         5.35 o
   6   5  15         17.43         35.24         8.19 o
   7   5  15          0.02         -0.30         4.68 o
   8   5  15          0.11         -2.00         3.58 o
  -9   6  15          5.11          5.84         6.24 o
  -8   6  15         20.39         27.35        10.63 o
  -7   6  15          3.38          0.26         7.08 o
  -6   6  15          0.09          8.95         4.56 o
  -5   6  15          1.84          1.91         4.83 o
  -4   6  15          2.84          2.33         4.81 o
  -3   6  15         20.16         20.95        10.52 o
  -2   6  15          3.57          4.60         6.33 o
  -1   6  15         87.81        100.61        12.11 o
   0   6  15          4.09         -6.02         8.45 o
   1   6  15          5.08          1.38         5.11 o
   2   6  15          7.75         15.27         7.00 o
   3   6  15         58.96         79.33        11.35 o
   4   6  15          2.12         -5.45         5.45 o
   5   6  15         12.51         30.89         7.85 o
   6   6  15          0.29         -0.29         5.20 o
   7   6  15         16.01          2.19         7.49 o
   8   6  15          4.30         -4.33         5.71 o
  -8   7  15          4.34          6.17         5.16 o
  -7   7  15         18.31         17.70         8.67 o
  -6   7  15          0.02          8.08         7.54 o
  -5   7  15          6.06          6.90         5.85 o
  -4   7  15         43.52         63.75        10.81 o
  -3   7  15          2.74          3.28         6.34 o
   0   7  15         39.45         72.33        19.13 o
 -11   0  16          5.84         11.01         5.64 o
 -10   0  16         53.45         56.76         9.43 o
  -9   0  16         46.57         33.54         9.48 o
  -8   0  16         27.89         33.93         7.79 o
  -7   0  16         64.44         64.29         9.80 o
  -6   0  16         23.97         20.23         5.72 o
  -5   0  16          6.38          8.00         6.45 o
  -4   0  16          1.00          7.17         7.05 o
  -3   0  16        203.34        195.36        20.62 o
  -2   0  16        252.25        283.88        18.53 o
  -1   0  16          4.38         -0.26         5.04 o
   0   0  16          3.03          8.40        13.76 o
   1   0  16         39.72         44.21         7.88 o
   2   0  16          7.10         12.07         5.63 o
   3   0  16         60.42         67.81        15.76 o
   4   0  16          0.16         -5.82         7.06 o
   5   0  16         11.39        -10.34        10.34 o
   6   0  16         16.67          7.86         7.37 o
   7   0  16         85.36         82.21        18.16 o
   8   0  16         34.17         38.42        14.59 o
   9   0  16         13.95         38.10        14.24 o
  10   0  16          0.01        -10.80        10.80 o
  11   0  16          0.87          4.33        10.81 o
 -11   1  16         17.03         25.84         6.40 o
 -10   1  16          7.49         15.94         4.59 o
  -9   1  16         15.51         21.66         4.85 o
  -8   1  16         15.34         21.22         4.74 o
  -7   1  16          1.48          4.85         5.06 o
  -6   1  16        136.88        140.95         9.83 o
  -5   1  16         55.21         47.73         6.01 o
  -4   1  16         41.43         32.11         8.17 o
  -3   1  16          4.25         10.02         4.50 o
  -2   1  16          1.13          2.21         3.64 o
  -1   1  16         60.43         71.73         6.87 o
   0   1  16         29.79         33.38         5.20 o
   1   1  16          2.88          7.93         3.79 o
   2   1  16          3.66          5.15         4.19 o
   3   1  16          0.06          7.63         4.42 o
   4   1  16         74.74         80.31         8.48 o
   5   1  16          0.52          0.32         5.77 o
   6   1  16         14.73         13.68         6.37 o
   7   1  16          1.30         11.46         7.34 o
   8   1  16         15.42         25.94         9.35 o
   9   1  16         99.70        104.50        14.90 o
  10   1  16        140.01        151.35        14.16 o
  11   1  16         23.91         18.31        10.08 o
 -11   2  16          0.04          3.04         7.28 o
 -10   2  16         15.32         18.28         4.36 o
  -9   2  16         21.85         27.61         5.48 o
  -8   2  16          6.18          3.29         4.26 o
  -7   2  16         39.61         35.93         5.86 o
  -6   2  16         12.51         19.31         5.08 o
  -5   2  16          0.06          2.67         4.87 o
  -4   2  16         21.80         22.71         5.10 o
  -3   2  16         92.64        111.79        11.20 o
  -2   2  16          2.70         -2.77         3.24 o
  -1   2  16          2.59          1.44         2.98 o
   0   2  16          0.34         -2.31         5.14 o
   1   2  16        114.79        123.06         8.66 o
   2   2  16          1.81          3.41         6.29 o
   3   2  16          2.35          1.10         3.66 o
   4   2  16          9.01          4.24         4.05 o
   5   2  16         26.35         22.95         5.30 o
   6   2  16          0.37         -3.93         5.94 o
   7   2  16         13.71         13.30         6.89 o
   8   2  16         26.81         27.11        10.63 o
   9   2  16          0.43         -5.00         6.11 o
  10   2  16         12.69         24.01        10.18 o
  11   2  16         26.06         24.30        12.32 o
 -10   3  16          0.43         -9.15         9.15 o
  -9   3  16          0.68          3.59         3.67 o
  -8   3  16          2.99          8.20         4.11 o
  -7   3  16         36.27         36.25         6.83 o
  -6   3  16          8.53         17.64         4.37 o
  -5   3  16         12.18         12.18         4.45 o
  -4   3  16         57.67         53.19         6.83 o
  -3   3  16         13.57         11.79         4.58 o
  -2   3  16         24.19         22.49         5.55 o
  -1   3  16         21.46         30.73         5.66 o
   0   3  16         22.15         19.40         4.26 o
   1   3  16          3.71          3.44         4.71 o
   2   3  16          0.02          3.34         3.87 o
   3   3  16         51.67         40.58         6.46 o
   4   3  16         29.66         31.84         6.14 o
   5   3  16         19.55         17.06         6.49 o
   6   3  16          1.77          2.32         5.19 o
   7   3  16         11.49         10.26         6.77 o
   8   3  16          0.11         -2.62        13.09 o
   9   3  16          0.92         -9.64        10.22 o
  10   3  16         53.36         59.56        15.33 o
  11   3  16          0.01         -4.43        10.25 o
  12   3  16         12.21          9.67         9.98 o
 -10   4  16          0.78         -5.05         7.15 o
  -9   4  16          5.91          3.49         5.86 o
  -8   4  16          0.76          3.07         5.20 o
  -7   4  16          0.81         -0.25         3.72 o
  -6   4  16          0.05          5.84         4.70 o
  -5   4  16         33.24         36.64         6.40 o
  -4   4  16          5.05          5.31         4.99 o
  -3   4  16          6.26         12.19         5.95 o
  -2   4  16          1.68         -0.78         4.37 o
  -1   4  16          2.03         -2.15         4.14 o
   0   4  16         16.66          9.36        11.42 o
   1   4  16         11.25         14.59        11.87 o
   2   4  16          5.59          3.13         7.33 o
   3   4  16         22.07         18.08        15.36 o
   4   4  16         21.47          9.83         5.18 o
   5   4  16         27.46         27.52         6.72 o
   6   4  16          0.93          4.09         5.25 o
  -9   5  16          1.23          4.00         6.27 o
  -8   5  16          0.59         -1.23         5.73 o
  -7   5  16         18.03         25.12        23.95 o
  -6   5  16          4.50          5.81         5.34 o
  -5   5  16          4.61          5.48         5.66 o
  -4   5  16         45.40         47.57         8.36 o
  -3   5  16          9.43          7.53         4.66 o
  -2   5  16          5.41          8.58         5.07 o
  -1   5  16        157.65        193.16        18.34 o
   0   5  16          0.56         -2.32         4.86 o
   1   5  16         24.81         24.90         7.16 o
   2   5  16          3.57          2.64         5.32 o
   3   5  16         35.21         42.78        11.13 o
   4   5  16          2.77         13.35         6.08 o
   5   5  16          4.22         15.32         7.92 o
   6   5  16          1.69          1.88         5.83 o
   7   5  16         37.27         45.51        11.80 o
  -6   6  16         10.85         -7.63         9.51 o
  -5   6  16         20.12          8.91         6.32 o
  -4   6  16         33.83         37.24        11.49 o
   1   6  16          1.04          1.91         7.84 o
   2   6  16          1.14         -7.39         7.39 o
   3   6  16          1.09         -3.88         4.53 o
   4   6  16          2.25          6.58         6.83 o
   5   6  16         10.31         18.04         8.96 o
   6   6  16         18.71         30.68         9.67 o
  -8   1  17          0.97          8.76         6.55 o
  -7   1  17         15.37         15.60         4.17 o
  -6   1  17          0.76          3.02         3.60 o
  -5   1  17         35.37         28.20         5.03 o
  -4   1  17          4.05          5.62         3.87 o
  -3   1  17          0.37          6.00         4.61 o
  -2   1  17          0.11         -5.60         6.47 o
  -1   1  17         14.79         17.78         3.99 o
   0   1  17          0.14         11.28         5.23 o
   1   1  17         14.51         12.04         4.32 o
   2   1  17          0.47         -3.95         3.95 o
   3   1  17          0.15          4.78         5.52 o
   4   1  17          1.78         16.99         6.67 o
   5   1  17          2.81         -6.86         6.86 o
   6   1  17          8.33          7.43        11.78 o
   7   1  17          0.80          6.96         9.49 o
   8   1  17          7.80          9.90        10.42 o
   9   1  17         30.74         44.86        13.54 o
  -8   2  17          0.99          0.95         7.78 o
  -7   2  17          4.23          6.42         3.87 o
  -6   2  17         10.74         17.65         4.62 o
  -5   2  17          0.15          4.02         5.43 o
  -4   2  17         68.76         86.75         9.10 o
  -3   2  17         41.89         42.73         6.67 o
  -2   2  17         16.86         11.23         4.83 o
  -1   2  17         20.19          3.24         4.14 o
   0   2  17         29.89         32.27         6.00 o
   1   2  17          1.38         10.37         4.38 o
   2   2  17          0.09         -4.05         4.05 o
   3   2  17         70.54         83.25         9.06 o
   4   2  17         13.69         20.38        10.93 o
   5   2  17         20.65         18.13         7.65 o
   6   2  17          1.28         -6.60         6.60 o
   7   2  17         37.01         66.87        15.67 o
   8   2  17          0.41          6.45         8.83 o
   9   2  17         10.19         21.44        10.16 o
  -7   3  17          1.14          3.62         8.06 o
  -6   3  17          0.47         -5.41         7.21 o
  -5   3  17          1.88         18.99         5.72 o
  -4   3  17         11.84         10.98         7.58 o
  -3   3  17          0.42         -3.58         3.65 o
  -2   3  17          1.86         -0.34         5.34 o
  -1   3  17          2.33          4.13         9.52 o
   0   3  17          6.47          8.01         5.80 o
   1   3  17          0.37         -1.18        17.39 o
   2   3  17          3.61         -1.03         3.87 o
   3   3  17          0.83         -4.38         4.38 o
   4   3  17          5.61          4.57         5.54 o
   5   3  17          0.48          1.73         6.70 o
   6   3  17         25.95         21.08        10.52 o
   7   3  17         18.20         14.06         8.00 o
   8   3  17         14.32         36.88        12.38 o
  -6   4  17         16.04          9.84         7.58 o
  -5   4  17          2.35          5.96         7.36 o
  -4   4  17        180.31        197.09        22.91 o
  -3   4  17         32.66         40.11         7.77 o
  -2   4  17          5.32         -1.92         4.04 o
  -1   4  17          6.40          4.23         4.51 o
   0   4  17          0.43          7.17         7.74 o
   1   4  17         21.63          6.41         5.55 o
   2   4  17          0.30         -5.81         5.81 o
   3   4  17          0.00         -4.56         6.22 o
   4   4  17         79.92         60.48        12.23 o
   5   4  17          4.49          0.32         6.21 o
  -6   5  17         18.33         12.60         8.04 o
  -5   5  17          2.22          5.27         5.36 o
  -4   5  17          1.43          9.17         7.48 o
  -3   5  17          0.01         -1.47         5.42 o
  -2   5  17          0.01          1.74         6.72 o
  -1   5  17          1.19         -7.75         7.75 o
   3   5  17          0.62         -3.80         5.65 o
   4   5  17          2.18          6.01         7.32 o
   5   5  17         20.94         30.72         9.69 o
  -5   0  18         27.44         17.33        10.04 o
  -4   0  18         79.31        105.32        17.24 o
  -3   0  18          2.75          5.12         6.25 o
  -2   0  18         79.84         73.79        14.15 o
  -1   0  18          8.73         10.41         7.08 o
   0   0  18          4.40         -0.62         5.80 o
   1   0  18          3.52         -6.22         6.22 o
   2   0  18          5.20         11.57         8.04 o
   3   0  18        103.35        117.10        21.17 o
  -5   1  18         18.94          9.45         8.06 o
  -4   1  18          5.29         12.33         5.34 o
  -3   1  18          0.03         -6.28         6.28 o
  -2   1  18         12.85         19.55         5.62 o
  -1   1  18         24.24         35.73         6.31 o
   0   1  18          5.32         15.69         5.01 o
   1   1  18          1.59         -3.46         3.85 o
   2   1  18         54.54         54.12        13.91 o
   3   1  18         10.00         19.30        10.19 o
   4   1  18          5.64          2.25         8.12 o
   5   1  18         15.00         20.68        11.13 o
  -5   2  18          7.27         10.28         7.68 o
  -4   2  18         75.27         82.17        16.08 o
  -3   2  18          0.18          0.68         4.72 o
  -2   2  18          3.45          4.12         4.00 o
  -1   2  18          1.17          7.63         5.66 o
   0   2  18          1.26         -4.52         6.35 o
   1   2  18          7.72          7.88         4.69 o
   2   2  18          0.28          7.02         8.22 o
   3   2  18          2.20          4.87         7.30 o
   4   2  18          0.37         18.72         9.87 o
   5   2  18          1.36          0.36         7.46 o
   0   3  18          1.97          8.12         7.88 o
   1   3  18          4.54          0.75         6.09 o
   2   3  18         19.71         23.22         8.38 o
   3   3  18         18.62         22.65         8.85 o
                                                
